# Supplementary material for: Identification and validation of calcium signaling pathway-related biomarkers in T1 and T2 lymph node metastatic gastric cancer
Source: Front Genet. 2025 Oct 1;16:1653700. doi: 10.3389/fgene.2025.1653700 (PMC12520639; doi:10.3389/fgene.2025.1653700)
Supplement: Supplementary file 1 [file Table1.xls]

## Sheet: Supplementary Table 1
x
ERLN
MRLN
PPIF
IGH
TRDN
ADCY1
ADCY2
CYSLTR1
ADCY3
CHRM1
CHRM2
ADCY7
PLCD3
CHRM3
CHRM5
CHRNA7
ADCY8
ADCY9
GRIN3A
GRIN3B
ADORA2A
ADORA2B
ADRA1D
ADRA1B
ADRA1A
ADRB1
ADRB2
ADRB3
CALML6
DRD1
DRD5
AGTR1
EDNRA
EDNRB
EGF
EGFR
ADCY4
ERBB2
ERBB3
ERBB4
F2R
PTK2B
TPCN2
FGF1
FGF2
FGF3
FGF4
FGF5
FGF6
FGF7
FGF8
FGF9
FGF10
FGFR1
FGFR3
FGFR2
FGFR4
VEGFD
P2RX2
FLT1
PLCB1
FLT4
MCOLN2
FGF20
FGF21
GDNF
FGF22
GNA11
GNA15
GNAL
GNAQ
GNAS
GRIN1
GRIN2A
GRIN2B
GRIN2C
GRIN2D
SLC25A4
GRM1
GRM5
SLC25A5
GRPR
SLC25A6
HGF
HRH1
HRC
HRH2
HTR2A
HTR2B
HTR2C
HTR4
HTR5A
HTR6
HTR7
MYLK4
ITPKA
ITPKB
ITPR1
ITPR2
ITPR3
KDR
LHCGR
ARLN
MET
ASPH
MST1
MST1R
MYLK
NFATC1
NFATC2
NFATC3
NFATC4
NGF
NOS1
NOS2
NOS3
ATP2A1
ATP2A2
ATP2A3
ATP2B1
ATP2B2
NTRK1
NTRK2
NTRK3
ATP2B3
NTSR1
ATP2B4
OXTR
P2RX1
P2RX3
P2RX4
P2RX5
P2RX7
PLCE1
PDE1A
PDE1C
PDE1B
PDGFA
PDGFB
PDGFRA
PDGFRB
CALML5
PHKA1
PHKA2
PHKB
PHKG1
PHKG2
PLCB2
PLCB3
PLCB4
PLCD1
PLCG1
PLCG2
TPCN1
PLN
AVPR1A
MCOLN3
AVPR1B
PPP3CA
PPP3CB
PPP3CC
PPP3R1
PPP3R2
PRKACA
PRKACB
PRKACG
PRKCA
PRKCB
PRKCG
PDGFC
LTB4R2
SPHK2
CYSLTR2
CAMK1D
CAMK1G
MCOLN1
PTAFR
PTGER1
PTGER3
PTGFR
STIM2
RET
BDKRB1
BDKRB2
RYR1
RYR2
RYR3
SLC8A2
SLC8A1
SLC8A3
SLN
STIM1
TACR2
TACR1
TACR3
TBXA2R
TGFA
TNNC2
TNNC1
TRHR
VDAC1
VDAC2
VDAC3
VEGFA
VEGFB
VEGFC
CACNA1A
CACNA1B
CACNA1C
CACNA1D
CACNA1E
CACNA1F
CACNA1S
CXCR4
TFEB
CALM1
ORAI2
ITPKC
PDGFD
CALM2
FGF23
CALM3
CALML3
CAMK4
CAMK2A
CAMK2B
CAMK2D
CAMK2G
SLC25A31
CASQ1
CASQ2
PLCD4
ORAI1
CAMK1
MYLK2
FGF18
FGF17
FGF16
CCKAR
CCKBR
SPHK1
CACNA1I
CACNA1H
CACNA1G
CHRFAM7A
PLCZ1
MCU
P2RX6
MYLK3
CALML4
ORAI3
CD38
GNA14
FGF19

## Sheet: Supplementary Table 2
Angiogenesis
Cell cycle
CSCs activity
EMT
HIPPO
MYC
NOTCH
NRF2
PI3K
RTK RAS
TGF-Beta
TP53 pathway
WNT

## Sheet: Supplementary Table 3
gene
BTLA
BTN2A1
BTN2A2
BTNL3
BTNL9
CD160
CD209
CD226
CD27
CD274
CD276
CD28
CD40
CD40LG
CD47
CD70
CD80
CD86
CD96
CEACAM1
CTLA4
HAVCR2
HLA-B
HLA-C
HLA-DMA
HLA-DMB
HLA-DOA
HLA-DOB
HLA-DPA1
HLA-DPB1
HLA-DQA1
HLA-DQB1
HLA-DRA
HLA-DRB1
HLA-DRB5
ICOS
ICOSLG
IDO1
KIR2DL1
KIR2DL3
KIR2DL4
KIR3DL1
KIR3DL2
KIR3DL3
LAG3
LGALS9
PDCD1
PDCD1LG2
PVR
SIRPA
TDO2
TIGIT
TNFRSF14
TNFRSF18
TNFRSF4
TNFRSF9
TNFSF14
TNFSF18
TNFSF4
TNFSF9
VTCN1

## Sheet: Supplementary Table 4
ONTOLOGY	ID	Description	pvalue	p.adjust	geneID	Count
BP	GO:0006816	calcium ion transport	1.90237452517783e-21	3.60690209973716e-18	GRIN2B/GRIN3A/CYSLTR1/EGF/PLN/F2R/MYLK/CAMK2B/ATP2B2/P2RX5/SLC8A1/CXCR4/CACNA1A/CACNA1I/SLC8A3/CASQ2/ADRA1A/HTR2B/GRIN2A/PPP3R2/FGF2	21
BP	GO:0070588	calcium ion transmembrane transport	4.31082148126026e-16	4.08665876423472e-13	GRIN2B/GRIN3A/PLN/F2R/ATP2B2/P2RX5/SLC8A1/CACNA1A/CACNA1I/SLC8A3/CASQ2/ADRA1A/HTR2B/GRIN2A/PPP3R2/FGF2	16
BP	GO:0097553	calcium ion transmembrane import into cytosol	1.37226422970322e-15	8.67270993172435e-13	GRIN2B/PLN/F2R/P2RX5/SLC8A1/CACNA1A/SLC8A3/CASQ2/ADRA1A/HTR2B/GRIN2A/PPP3R2/FGF2	13
BP	GO:0007204	positive regulation of cytosolic calcium ion concentration	6.4912915983658e-15	3.07687221762539e-12	PTGER1/CYSLTR1/F2R/ADRA1D/P2RX5/SLC8A1/CXCR4/CACNA1A/CD38/ADRA1A/AVPR1A/OXTR/PTGFR	13
BP	GO:0019932	second-messenger-mediated signaling	6.78536896904739e-14	2.57301191306277e-11	GRIN2B/PLN/NFATC1/P2RX5/SLC8A1/CXCR4/VEGFA/ADCY1/CASQ2/AVPR1A/HTR2B/GRIN2A/PPP3R2/PTGFR	14
BP	GO:0043410	positive regulation of MAPK cascade	1.22411121486507e-13	3.21195679413519e-11	NTRK2/NTRK1/EGF/FGF10/ADRB3/FGF19/F2R/RET/ADRA1D/VEGFA/HGF/NTRK3/ADRA1A/HTR2B/FGF18/FGF2	16
BP	GO:0035296	regulation of tube diameter	1.57122350027351e-13	3.21195679413519e-11	CYSLTR1/ADRB3/F2R/ADRA1D/SLC8A1/CD38/ADRA1A/AVPR1A/HTR2B/OXTR/ADRB1	11
BP	GO:0097746	blood vessel diameter maintenance	1.57122350027351e-13	3.21195679413519e-11	CYSLTR1/ADRB3/F2R/ADRA1D/SLC8A1/CD38/ADRA1A/AVPR1A/HTR2B/OXTR/ADRB1	11
BP	GO:1903522	regulation of blood circulation	1.61905502692284e-13	3.21195679413519e-11	CYSLTR1/PLN/F2R/ADRA1D/ATP2B2/SLC8A1/CD38/SLC8A3/CASQ2/ADRA1A/AVPR1A/OXTR/ADRB1	13
BP	GO:0035150	regulation of tube size	1.69407003910084e-13	3.21195679413519e-11	CYSLTR1/ADRB3/F2R/ADRA1D/SLC8A1/CD38/ADRA1A/AVPR1A/HTR2B/OXTR/ADRB1	11
BP	GO:0019722	calcium-mediated signaling	2.49601651947325e-13	4.30222483720117e-11	GRIN2B/PLN/NFATC1/P2RX5/SLC8A1/CXCR4/CASQ2/AVPR1A/HTR2B/GRIN2A/PPP3R2/PTGFR	12
BP	GO:0042310	vasoconstriction	1.01714557895555e-12	1.60709001474977e-10	CYSLTR1/F2R/ADRA1D/SLC8A1/CD38/ADRA1A/AVPR1A/HTR2B/OXTR	9
BP	GO:0045907	positive regulation of vasoconstriction	2.74419629024729e-12	4.0023047433145e-10	CYSLTR1/F2R/ADRA1D/CD38/ADRA1A/AVPR1A/OXTR	7
BP	GO:0003018	vascular process in circulatory system	5.4672477598332e-12	7.40421553760267e-10	CYSLTR1/ADRB3/F2R/ADRA1D/SLC8A1/VEGFA/CD38/ADRA1A/AVPR1A/HTR2B/OXTR/ADRB1	12
BP	GO:0048015	phosphatidylinositol-mediated signaling	3.89146777583013e-11	4.91881526864929e-09	NTRK2/NTRK1/EGF/F2R/HGF/NTRK3/PLCB2/HTR2B/FGF2/PLCB4	10
BP	GO:0048017	inositol lipid-mediated signaling	4.84930809277899e-11	5.62551052509546e-09	NTRK2/NTRK1/EGF/F2R/HGF/NTRK3/PLCB2/HTR2B/FGF2/PLCB4	10
BP	GO:0060047	heart contraction	5.19047696270921e-11	5.62551052509546e-09	TNNC1/PLN/ADRA1D/ATP2B2/SLC8A1/CXCR4/SLC8A3/CASQ2/ADRA1A/AVPR1A/ADRB1	11
BP	GO:0003044	regulation of systemic arterial blood pressure mediated by a chemical signal	5.34067454914126e-11	5.62551052509546e-09	ADRB3/F2R/ADRA1D/ADRA1A/AVPR1A/OXTR/ADRB1	7
BP	GO:0042391	regulation of membrane potential	8.15338562403277e-11	7.80731353612233e-09	GRIN2B/NTRK2/GRIN3A/CHRM1/PLN/P2RX5/SLC8A1/CACNA1I/SLC8A3/CASQ2/ADRA1A/GRIN2A/ADRB1	13
BP	GO:0003015	heart process	8.23556280181681e-11	7.80731353612233e-09	TNNC1/PLN/ADRA1D/ATP2B2/SLC8A1/CXCR4/SLC8A3/CASQ2/ADRA1A/AVPR1A/ADRB1	11
BP	GO:0006936	muscle contraction	1.15442823676579e-10	1.04228377947997e-08	TNNC1/PLN/F2R/MYLK/SLC8A1/CXCR4/CD38/SLC8A3/CASQ2/ADRA1A/HTR2B/OXTR	12
BP	GO:0003012	muscle system process	1.59105688307944e-10	1.37120175014482e-08	TNNC1/PLN/F2R/MYLK/CAMK2B/SLC8A1/CXCR4/CD38/SLC8A3/CASQ2/ADRA1A/HTR2B/OXTR	13
BP	GO:0019229	regulation of vasoconstriction	3.74582097404966e-10	3.08785937686877e-08	CYSLTR1/F2R/ADRA1D/CD38/ADRA1A/AVPR1A/OXTR	7
MF	GO:0008083	growth factor activity	5.55295232240167e-10	1.03284913196671e-07	FGF3/VEGFD/EGF/FGF10/FGF19/VEGFA/HGF/FGF18/FGF2	9
CC	GO:0099055	integral component of postsynaptic membrane	6.26324244354138e-10	6.28775209196001e-08	GRIN3A/CHRM1/ATP2B2/SLC8A1/NTRK3/ADCY1/ADRA1A/GRIN2A	8
CC	GO:0098936	intrinsic component of postsynaptic membrane	8.73298901661112e-10	6.28775209196001e-08	GRIN3A/CHRM1/ATP2B2/SLC8A1/NTRK3/ADCY1/ADRA1A/GRIN2A	8
CC	GO:0045211	postsynaptic membrane	1.37259489926363e-09	6.58845551646541e-08	GRIN2B/GRIN3A/CHRM1/F2R/ATP2B2/SLC8A1/NTRK3/ADCY1/ADRA1A/GRIN2A	10
BP	GO:0014068	positive regulation of phosphatidylinositol 3-kinase signaling	1.85394796268125e-09	1.39416634339074e-07	NTRK2/NTRK1/EGF/F2R/HGF/NTRK3/FGF2	7
BP	GO:0050804	modulation of chemical synaptic transmission	1.86434668873652e-09	1.39416634339074e-07	GRIN2B/NTRK2/NTRK1/GRIN3A/CAMK2B/CACNA1A/CD38/ADCY1/SLC8A3/ADRA1A/OXTR/GRIN2A	12
BP	GO:0099177	regulation of trans-synaptic signaling	1.9118314835527e-09	1.39416634339074e-07	GRIN2B/NTRK2/NTRK1/GRIN3A/CAMK2B/CACNA1A/CD38/ADCY1/SLC8A3/ADRA1A/OXTR/GRIN2A	12
BP	GO:0051924	regulation of calcium ion transport	2.12596788975108e-09	1.49290189591409e-07	EGF/PLN/F2R/MYLK/CAMK2B/P2RX5/SLC8A1/CXCR4/CASQ2/PPP3R2	10
MF	GO:0015085	calcium ion transmembrane transporter activity	3.28269887574122e-09	2.01761988673437e-07	GRIN2B/GRIN3A/ATP2B2/SLC8A1/CACNA1A/CACNA1I/SLC8A3/GRIN2A	8
MF	GO:0005516	calmodulin binding	3.57305192331089e-09	2.01761988673437e-07	CAMK1/MYLK/CAMK2B/ATP2B2/SLC8A1/PDE1A/ADCY1/SLC8A3/PDE1B	9
MF	GO:0070851	growth factor receptor binding	4.37926975881275e-09	2.01761988673437e-07	FGF3/VEGFD/EGF/FGF10/FGF19/VEGFA/FGF18/FGF2	8
BP	GO:0014065	phosphatidylinositol 3-kinase signaling	4.75677668142498e-09	3.22101735285063e-07	NTRK2/NTRK1/EGF/F2R/HGF/NTRK3/HTR2B/FGF2	8
BP	GO:0008016	regulation of heart contraction	5.20161713353574e-09	3.40078140868406e-07	PLN/ADRA1D/ATP2B2/SLC8A1/SLC8A3/CASQ2/ADRA1A/AVPR1A/ADRB1	9
MF	GO:0008227	G protein-coupled amine receptor activity	5.42370937294184e-09	2.01761988673437e-07	ADRB3/CHRM1/ADRA1D/ADRA1A/HTR2B/ADRB1	6
CC	GO:0099699	integral component of synaptic membrane	5.48174726014888e-09	1.93432768366306e-07	GRIN3A/CHRM1/ATP2B2/SLC8A1/NTRK3/ADCY1/ADRA1A/GRIN2A	8
BP	GO:0003073	regulation of systemic arterial blood pressure	6.73252084968133e-09	4.2549531769986e-07	ADRB3/F2R/ADRA1D/ADRA1A/AVPR1A/OXTR/ADRB1	7
MF	GO:0005104	fibroblast growth factor receptor binding	6.75620588401386e-09	2.0944238240443e-07	FGF3/FGF10/FGF19/FGF18/FGF2	5
CC	GO:0014069	postsynaptic density	7.48709156541617e-09	1.93432768366306e-07	GRIN2B/NTRK2/GRIN3A/CHRM1/CAMK1/ATP2B2/SLC8A1/ADCY1/SLC8A3/GRIN2A	10
BP	GO:0007189	adenylate cyclase-activating G protein-coupled receptor signaling pathway	8.90453749717876e-09	5.18338100445773e-07	PTGER1/ADRB3/PLN/ADRA1D/ADCY1/ADRA1A/PTGFR/ADRB1	8
BP	GO:0010976	positive regulation of neuron projection development	8.90453749717876e-09	5.18338100445773e-07	NTRK2/NTRK1/CAMK1/RET/CAMK2B/VEGFA/HGF/NTRK3	8
CC	GO:0032279	asymmetric synapse	8.93179383746282e-09	1.93432768366306e-07	GRIN2B/NTRK2/GRIN3A/CHRM1/CAMK1/ATP2B2/SLC8A1/ADCY1/SLC8A3/GRIN2A	10
BP	GO:0071880	adenylate cyclase-activating adrenergic receptor signaling pathway	9.02170744446756e-09	5.18338100445773e-07	ADRB3/PLN/ADRA1D/ADRA1A/ADRB1	5
CC	GO:0099240	intrinsic component of synaptic membrane	9.40298179558433e-09	1.93432768366306e-07	GRIN3A/CHRM1/ATP2B2/SLC8A1/NTRK3/ADCY1/ADRA1A/GRIN2A	8
BP	GO:0050890	cognition	9.69681303664345e-09	5.40739926984588e-07	GRIN2B/NTRK2/NTRK1/GRPR/CHRM1/ADCY1/SLC8A3/OXTR/GRIN2A/PDE1B	10
BP	GO:0007200	phospholipase C-activating G protein-coupled receptor signaling pathway	1.26221907985603e-08	6.83762107259152e-07	GRPR/CHRM1/F2R/ADRA1D/PLCB2/ADRA1A/HTR2B	7
CC	GO:0099572	postsynaptic specialization	1.3678477810688e-08	2.46212600592384e-07	GRIN2B/NTRK2/GRIN3A/CHRM1/CAMK1/ATP2B2/SLC8A1/ADCY1/SLC8A3/GRIN2A	10
BP	GO:0002027	regulation of heart rate	1.44017490366554e-08	7.5849211593052e-07	PLN/ADRA1D/SLC8A1/CASQ2/ADRA1A/AVPR1A/ADRB1	7
BP	GO:0035637	multicellular organismal signaling	1.66205687885272e-08	8.29278905869673e-07	NTRK2/PLN/ATP2B2/SLC8A1/CACNA1I/SLC8A3/CASQ2/AVPR1A	8
BP	GO:0050806	positive regulation of synaptic transmission	1.66205687885272e-08	8.29278905869673e-07	GRIN2B/NTRK2/NTRK1/ADCY1/SLC8A3/ADRA1A/OXTR/GRIN2A	8
CC	GO:0098984	neuron to neuron synapse	1.74954053366382e-08	2.79926485386211e-07	GRIN2B/NTRK2/GRIN3A/CHRM1/CAMK1/ATP2B2/SLC8A1/ADCY1/SLC8A3/GRIN2A	10
BP	GO:0014066	regulation of phosphatidylinositol 3-kinase signaling	1.86054854791218e-08	8.75969434683452e-07	NTRK2/NTRK1/EGF/F2R/HGF/NTRK3/FGF2	7
BP	GO:0007188	adenylate cyclase-modulating G protein-coupled receptor signaling pathway	1.87500018049525e-08	8.75969434683452e-07	PTGER1/ADRB3/CHRM1/PLN/ADRA1D/ADCY1/ADRA1A/PTGFR/ADRB1	9
BP	GO:0050918	positive chemotaxis	1.89423770158341e-08	8.75969434683452e-07	VEGFD/FGF10/VEGFA/HGF/NTRK3/FGF2	6
BP	GO:0006937	regulation of muscle contraction	1.9934820061337e-08	8.99914734197497e-07	TNNC1/PLN/F2R/SLC8A1/SLC8A3/CASQ2/ADRA1A/OXTR	8
BP	GO:0070371	ERK1 and ERK2 cascade	2.06279425488056e-08	9.07933155703365e-07	NTRK1/EGF/FGF10/FGF19/F2R/ADRA1A/HTR2B/OXTR/FGF18/FGF2	10
BP	GO:0006939	smooth muscle contraction	2.10701787188544e-08	9.07933155703365e-07	F2R/MYLK/SLC8A1/CD38/ADRA1A/HTR2B/OXTR	7
BP	GO:0090257	regulation of muscle system process	2.46665240581442e-08	1.03928288031648e-06	TNNC1/PLN/F2R/CAMK2B/SLC8A1/SLC8A3/CASQ2/ADRA1A/OXTR	9
BP	GO:0071875	adrenergic receptor signaling pathway	2.62016183674293e-08	1.07996235705752e-06	ADRB3/PLN/ADRA1D/ADRA1A/ADRB1	5
CC	GO:0097060	synaptic membrane	3.52012154360592e-08	5.06897502279253e-07	GRIN2B/GRIN3A/CHRM1/F2R/ATP2B2/SLC8A1/NTRK3/ADCY1/ADRA1A/GRIN2A	10
BP	GO:0045777	positive regulation of blood pressure	4.13668212827129e-08	1.66875517344731e-06	ADRA1D/ADRA1A/AVPR1A/OXTR/ADRB1	5
BP	GO:0007611	learning or memory	4.28954815575205e-08	1.69437152152206e-06	GRIN2B/NTRK2/NTRK1/GRPR/ADCY1/SLC8A3/OXTR/GRIN2A/PDE1B	9
MF	GO:0042056	chemoattractant activity	4.68543807478456e-08	1.2449878312999e-06	VEGFD/FGF10/VEGFA/HGF/FGF2	5
BP	GO:0033674	positive regulation of kinase activity	6.7051880321248e-08	2.59449724671605e-06	NTRK2/NTRK1/EGF/CAMK1/RET/VEGFA/NTRK3/ADRA1A/HTR2B/FGF18/FGF2	11
BP	GO:0010863	positive regulation of phospholipase C activity	7.16185267279951e-08	2.71577453352557e-06	PLCB2/ADRA1A/AVPR1A/HTR2B/FGF2	5
BP	GO:1900274	regulation of phospholipase C activity	9.22128564380064e-08	3.42814854522471e-06	PLCB2/ADRA1A/AVPR1A/HTR2B/FGF2	5
CC	GO:0098839	postsynaptic density membrane	1.0430063703618e-07	1.36539015756453e-06	GRIN2B/GRIN3A/CHRM1/ATP2B2/ADCY1/GRIN2A	6
BP	GO:0050921	positive regulation of chemotaxis	1.124982511744e-07	4.1018593120512e-06	VEGFD/FGF10/CXCR4/VEGFA/NTRK3/FGF18/FGF2	7
BP	GO:0060078	regulation of postsynaptic membrane potential	1.1796339843129e-07	4.219973649542e-06	GRIN2B/GRIN3A/CHRM1/P2RX5/SLC8A3/GRIN2A/ADRB1	7
BP	GO:0070374	positive regulation of ERK1 and ERK2 cascade	1.36192238734247e-07	4.78186082666913e-06	NTRK1/FGF10/FGF19/F2R/ADRA1A/HTR2B/FGF18/FGF2	8
BP	GO:0010959	regulation of metal ion transport	1.59417033883436e-07	5.49553993169081e-06	EGF/PLN/F2R/MYLK/CAMK2B/P2RX5/SLC8A1/CXCR4/CASQ2/PPP3R2	10
BP	GO:0009410	response to xenobiotic stimulus	1.9369875584059e-07	6.55808644774569e-06	NTRK1/RET/SLC8A1/CXCR4/CD38/ADCY1/ADRA1A/HTR2B/OXTR/GRIN2A	10
CC	GO:0099061	integral component of postsynaptic density membrane	1.95762372691393e-07	2.34914847229672e-06	GRIN3A/CHRM1/ATP2B2/ADCY1/GRIN2A	5
CC	GO:0099146	intrinsic component of postsynaptic density membrane	2.62030481231615e-07	2.90249148441174e-06	GRIN3A/CHRM1/ATP2B2/ADCY1/GRIN2A	5
BP	GO:0097305	response to alcohol	3.57086457093786e-07	1.18778232043828e-05	GRIN2B/GRIN3A/FGF19/NTRK3/ADCY1/AVPR1A/GRIN2A/PTGFR	8
BP	GO:0010518	positive regulation of phospholipase activity	3.67281275337341e-07	1.20062982420621e-05	PLCB2/ADRA1A/AVPR1A/HTR2B/FGF2	5
CC	GO:0099634	postsynaptic specialization membrane	4.80130844040146e-07	4.93848868155579e-06	GRIN2B/GRIN3A/CHRM1/ATP2B2/ADCY1/GRIN2A	6
BP	GO:0006941	striated muscle contraction	5.33119419370807e-07	1.71321087987636e-05	TNNC1/PLN/SLC8A1/CXCR4/SLC8A3/CASQ2/ADRA1A	7
BP	GO:0050927	positive regulation of positive chemotaxis	5.70068702286124e-07	1.80141709922415e-05	VEGFD/FGF10/VEGFA/NTRK3	4
MF	GO:0030594	neurotransmitter receptor activity	6.01316486162884e-07	1.39806083032871e-05	GRIN2B/GRIN3A/CHRM1/HTR2B/GRIN2A/ADRB1	6
BP	GO:0001938	positive regulation of endothelial cell proliferation	6.40528288717742e-07	1.96127575674084e-05	VEGFD/EGF/FGF10/VEGFA/HTR2B/FGF2	6
BP	GO:0045766	positive regulation of angiogenesis	6.64193383262386e-07	1.96127575674084e-05	VEGFD/CYSLTR1/CXCR4/VEGFA/HGF/FGF18/FGF2	7
BP	GO:1904018	positive regulation of vasculature development	6.64193383262386e-07	1.96127575674084e-05	VEGFD/CYSLTR1/CXCR4/VEGFA/HGF/FGF18/FGF2	7
BP	GO:0002026	regulation of the force of heart contraction	6.72378292131618e-07	1.96127575674084e-05	PLN/SLC8A1/ADRA1A/ADRB1	4
BP	GO:0050926	regulation of positive chemotaxis	6.72378292131618e-07	1.96127575674084e-05	VEGFD/FGF10/VEGFA/NTRK3	4
BP	GO:0018108	peptidyl-tyrosine phosphorylation	7.0399550245868e-07	2.00657239847197e-05	NTRK2/NTRK1/EGF/FGF10/RET/VEGFA/HGF/NTRK3/ADRA1A	9
BP	GO:0043406	positive regulation of MAP kinase activity	7.09073579628806e-07	2.00657239847197e-05	EGF/VEGFA/NTRK3/HTR2B/FGF18/FGF2	6
BP	GO:0018212	peptidyl-tyrosine modification	7.35444416324346e-07	2.0505920784573e-05	NTRK2/NTRK1/EGF/FGF10/RET/VEGFA/HGF/NTRK3/ADRA1A	9
BP	GO:0008217	regulation of blood pressure	7.65827113816107e-07	2.10435972144252e-05	ADRB3/F2R/ADRA1D/ADRA1A/AVPR1A/OXTR/ADRB1	7
BP	GO:0010460	positive regulation of heart rate	7.8774465468591e-07	2.13366266469212e-05	ADRA1D/ADRA1A/AVPR1A/ADRB1	4
BP	GO:1905330	regulation of morphogenesis of an epithelium	8.54548256104749e-07	2.25319316740186e-05	EGF/FGF10/VEGFA/HGF/FGF2	5
BP	GO:0006874	cellular calcium ion homeostasis	8.55642974962733e-07	2.25319316740186e-05	PLN/F2R/ATP2B2/SLC8A1/SLC8A3/CASQ2/HTR2B/FGF2	8
BP	GO:0010517	regulation of phospholipase activity	9.22719263951204e-07	2.3965420882897e-05	PLCB2/ADRA1A/AVPR1A/HTR2B/FGF2	5
BP	GO:0071900	regulation of protein serine/threonine kinase activity	9.71181599761518e-07	2.48832474749708e-05	EGF/CAMK1/SLC8A1/VEGFA/NTRK3/SLC8A3/HTR2B/FGF18/FGF2	9
BP	GO:0051209	release of sequestered calcium ion into cytosol	9.98010878521918e-07	2.52297150090341e-05	PLN/F2R/SLC8A1/CASQ2/HTR2B/FGF2	6
BP	GO:0051283	negative regulation of sequestering of calcium ion	1.04619037384581e-06	2.60556926832067e-05	PLN/F2R/SLC8A1/CASQ2/HTR2B/FGF2	6
BP	GO:0030431	sleep	1.06184726820822e-06	2.60556926832067e-05	CACNA1I/OXTR/GRIN2A/ADRB1	4
BP	GO:0060193	positive regulation of lipase activity	1.07191140785344e-06	2.60556926832067e-05	PLCB2/ADRA1A/AVPR1A/HTR2B/FGF2	5
BP	GO:0051282	regulation of sequestering of calcium ion	1.14826771081448e-06	2.75584250595475e-05	PLN/F2R/SLC8A1/CASQ2/HTR2B/FGF2	6
BP	GO:0007202	activation of phospholipase C activity	1.22277321865115e-06	2.89797252820324e-05	PLCB2/ADRA1A/AVPR1A/HTR2B	4
BP	GO:0048167	regulation of synaptic plasticity	1.31297071744343e-06	3.07332404971944e-05	GRIN2B/NTRK2/CAMK2B/CD38/ADCY1/SLC8A3/GRIN2A	7
BP	GO:0051208	sequestering of calcium ion	1.37692535591937e-06	3.18372009124772e-05	PLN/F2R/SLC8A1/CASQ2/HTR2B/FGF2	6
BP	GO:0050807	regulation of synapse organization	1.4000420162083e-06	3.19816826835053e-05	GRIN2B/NTRK2/NTRK1/CAMK1/CAMK2B/NTRK3/OXTR	7
CC	GO:0099060	integral component of postsynaptic specialization membrane	1.46709739950202e-06	1.40841350352194e-05	GRIN3A/CHRM1/ATP2B2/ADCY1/GRIN2A	5
CC	GO:0098978	glutamatergic synapse	1.58675876010174e-06	1.42808288409156e-05	GRIN3A/CHRM1/CAMK1/ATP2B2/NTRK3/ADCY1/ADRA1A/GRIN2A	8
BP	GO:0055074	calcium ion homeostasis	1.60998184939109e-06	3.63395903148274e-05	PLN/F2R/ATP2B2/SLC8A1/SLC8A3/CASQ2/HTR2B/FGF2	8
BP	GO:0050803	regulation of synapse structure or activity	1.6908333799959e-06	3.77155304526144e-05	GRIN2B/NTRK2/NTRK1/CAMK1/CAMK2B/NTRK3/OXTR	7
CC	GO:0098948	intrinsic component of postsynaptic specialization membrane	1.77938515486642e-06	1.50724389588685e-05	GRIN3A/CHRM1/ATP2B2/ADCY1/GRIN2A	5
BP	GO:0051968	positive regulation of synaptic transmission, glutamatergic	1.81492974393015e-06	4.00128697033902e-05	GRIN2B/NTRK1/OXTR/GRIN2A	4
BP	GO:0070372	regulation of ERK1 and ERK2 cascade	1.85818891941358e-06	4.049570334722e-05	NTRK1/FGF10/FGF19/F2R/ADRA1A/HTR2B/FGF18/FGF2	8
BP	GO:0060048	cardiac muscle contraction	2.0293101814201e-06	4.33154671165957e-05	TNNC1/PLN/SLC8A1/CXCR4/CASQ2/ADRA1A	6
BP	GO:0050808	synapse organization	2.03326823490349e-06	4.33154671165957e-05	GRIN2B/NTRK2/NTRK1/CAMK1/F2R/CAMK2B/NTRK3/SLC8A3/OXTR	9
BP	GO:0072503	cellular divalent inorganic cation homeostasis	2.23932280354813e-06	4.71750670614139e-05	PLN/F2R/ATP2B2/SLC8A1/SLC8A3/CASQ2/HTR2B/FGF2	8
BP	GO:0033135	regulation of peptidyl-serine phosphorylation	2.29580939933738e-06	4.78335672653151e-05	NTRK2/CAMK1/RET/VEGFA/HGF/NTRK3	6
MF	GO:0043121	neurotrophin binding	2.36226150755157e-06	4.88200711560658e-05	NTRK2/NTRK1/NTRK3	3
BP	GO:0031644	regulation of nervous system process	2.48884126189874e-06	5.12917720930436e-05	GRIN2B/F2R/HGF/SLC8A3/AVPR1A/GRIN2A	6
BP	GO:0071902	positive regulation of protein serine/threonine kinase activity	2.57092847000264e-06	5.24137675174731e-05	EGF/CAMK1/VEGFA/NTRK3/HTR2B/FGF18/FGF2	7
BP	GO:0010975	regulation of neuron projection development	2.64053541398393e-06	5.2812824937707e-05	NTRK2/NTRK1/CAMK1/RET/CAMK2B/VEGFA/CD38/HGF/NTRK3	9
BP	GO:0050920	regulation of chemotaxis	2.64621221998005e-06	5.2812824937707e-05	VEGFD/FGF10/CXCR4/VEGFA/NTRK3/FGF18/FGF2	7
MF	GO:0008528	G protein-coupled peptide receptor activity	3.11243971908273e-06	5.78913787749388e-05	GRPR/CYSLTR1/F2R/CXCR4/AVPR1A/OXTR	6
BP	GO:0051960	regulation of nervous system development	3.16477194332499e-06	6.25042458806685e-05	NTRK2/NTRK1/CAMK2B/CXCR4/VEGFA/HGF/NTRK3/OXTR/FGF2	9
BP	GO:0048738	cardiac muscle tissue development	3.60347182773925e-06	7.04348720143671e-05	FGF3/TNNC1/PLN/SLC8A1/VEGFA/ADRA1A/FGF2	7
BP	GO:0008543	fibroblast growth factor receptor signaling pathway	3.65589690440885e-06	7.07304135791753e-05	FGF3/FGF10/FGF19/FGF18/FGF2	5
MF	GO:0001653	peptide receptor activity	3.92342251328605e-06	6.63415079519278e-05	GRPR/CYSLTR1/F2R/CXCR4/AVPR1A/OXTR	6
BP	GO:0045823	positive regulation of heart contraction	3.99738783610045e-06	7.65560337095601e-05	ADRA1D/ADRA1A/AVPR1A/ADRB1	4
BP	GO:0031346	positive regulation of cell projection organization	4.22971820976216e-06	8.01954572570906e-05	NTRK2/NTRK1/CAMK1/RET/CAMK2B/VEGFA/HGF/NTRK3	8
CC	GO:0043025	neuronal cell body	4.26292177355775e-06	3.4103374188462e-05	NTRK1/GRIN3A/RET/ATP2B2/SLC8A1/CACNA1A/PDE1A/SLC8A3/PDE1B	9
BP	GO:0060191	regulation of lipase activity	4.32205641529074e-06	8.11348412216954e-05	PLCB2/ADRA1A/AVPR1A/HTR2B/FGF2	5
MF	GO:0008081	phosphoric diester hydrolase activity	4.36962724782139e-06	6.77292223412316e-05	CHRM1/PDE1A/PLCB2/PDE1B/PLCB4	5
BP	GO:0098703	calcium ion import across plasma membrane	4.42073785393976e-06	8.13759123404833e-05	SLC8A1/CACNA1A/SLC8A3/PPP3R2	4
BP	GO:1903524	positive regulation of blood circulation	4.42073785393976e-06	8.13759123404833e-05	ADRA1D/ADRA1A/AVPR1A/ADRB1	4
BP	GO:0072507	divalent inorganic cation homeostasis	4.59643802437958e-06	8.3796600905997e-05	PLN/F2R/ATP2B2/SLC8A1/SLC8A3/CASQ2/HTR2B/FGF2	8
BP	GO:0051781	positive regulation of cell division	5.07995604591784e-06	9.17294920291451e-05	FGF3/VEGFD/VEGFA/HTR2B/FGF2	5
BP	GO:0014706	striated muscle tissue development	5.49940645395374e-06	9.83667418556254e-05	FGF3/TNNC1/PLN/SLC8A1/VEGFA/ADRA1A/FGF2	7
BP	GO:0001667	ameboidal-type cell migration	5.86399797953691e-06	0.000103907852048617	EGF/FGF10/FGF19/RET/SLC8A1/VEGFA/HTR2B/FGF18/FGF2	9
BP	GO:0006942	regulation of striated muscle contraction	6.24841424618119e-06	0.000109694383432959	PLN/SLC8A1/SLC8A3/CASQ2/ADRA1A	5
BP	GO:0120162	positive regulation of cold-induced thermogenesis	6.57101211866138e-06	0.000112648502849318	ADRB3/CXCR4/VEGFA/OXTR/ADRB1	5
BP	GO:0030003	cellular cation homeostasis	6.57201618322182e-06	0.000112648502849318	PLN/F2R/ATP2B2/SLC8A1/SLC8A3/CASQ2/AVPR1A/HTR2B/FGF2	9
BP	GO:0050930	induction of positive chemotaxis	6.59492817314046e-06	0.000112648502849318	VEGFD/FGF10/VEGFA	3
MF	GO:0048018	receptor ligand activity	7.06053738156596e-06	0.000101019996382405	FGF3/VEGFD/EGF/FGF10/FGF19/VEGFA/HGF/FGF18/FGF2	9
BP	GO:0061337	cardiac conduction	7.61770604856907e-06	0.000128956880965062	PLN/ATP2B2/SLC8A1/SLC8A3/CASQ2	5
MF	GO:0030546	signaling receptor activator activity	7.91218810877624e-06	0.000105119070588027	FGF3/VEGFD/EGF/FGF10/FGF19/VEGFA/HGF/FGF18/FGF2	9
BP	GO:2001028	positive regulation of endothelial cell chemotaxis	8.22797274144367e-06	0.000138055188652896	VEGFA/FGF18/FGF2	3
BP	GO:0060291	long-term synaptic potentiation	8.7906326918281e-06	0.000146202101611457	GRIN2B/NTRK2/ADCY1/SLC8A3/GRIN2A	5
MF	GO:0004953	icosanoid receptor activity	8.86983359940068e-06	0.000109985936632568	PTGER1/CYSLTR1/PTGFR	3
BP	GO:0070509	calcium ion import	9.10306698627814e-06	0.000150081869617247	EGF/PLN/SLC8A1/CACNA1I	4
BP	GO:0051962	positive regulation of nervous system development	9.40388471122229e-06	0.000153704874245495	NTRK2/NTRK1/CAMK2B/CXCR4/VEGFA/OXTR/FGF2	7
BP	GO:0001936	regulation of endothelial cell proliferation	9.51288211618498e-06	0.000154157474293049	VEGFD/EGF/FGF10/VEGFA/HTR2B/FGF2	6
BP	GO:1904062	regulation of cation transmembrane transport	9.64860479754822e-06	0.00015503181945891	GRIN2B/PLN/F2R/P2RX5/SLC8A1/CASQ2/GRIN2A/PPP3R2	8
BP	GO:0043405	regulation of MAP kinase activity	1.04377337822301e-05	0.00016630204412696	EGF/VEGFA/NTRK3/HTR2B/FGF18/FGF2	6
BP	GO:0033138	positive regulation of peptidyl-serine phosphorylation	1.05691935271396e-05	0.000166993257728806	NTRK2/CAMK1/RET/VEGFA/NTRK3	5
BP	GO:1903169	regulation of calcium ion transmembrane transport	1.10938036153726e-05	0.000173833484749971	PLN/F2R/P2RX5/SLC8A1/CASQ2/PPP3R2	6
BP	GO:0051896	regulation of protein kinase B signaling	1.14341417349541e-05	0.000177697809257976	NTRK2/NTRK1/EGF/RET/NTRK3/FGF2	6
BP	GO:0043270	positive regulation of ion transport	1.18201611845192e-05	0.000182203460210149	CHRM1/F2R/MYLK/P2RX5/AVPR1A/OXTR/PPP3R2	7
BP	GO:0044344	cellular response to fibroblast growth factor stimulus	1.37511781566882e-05	0.000210259949879684	FGF3/FGF10/FGF19/FGF18/FGF2	5
BP	GO:0006875	cellular metal ion homeostasis	1.53241345729722e-05	0.000228810105004131	PLN/F2R/ATP2B2/SLC8A1/SLC8A3/CASQ2/HTR2B/FGF2	8
BP	GO:0045860	positive regulation of protein kinase activity	1.53241345729722e-05	0.000228810105004131	EGF/CAMK1/VEGFA/NTRK3/ADRA1A/HTR2B/FGF18/FGF2	8
BP	GO:0001935	endothelial cell proliferation	1.53264152613527e-05	0.000228810105004131	VEGFD/EGF/FGF10/VEGFA/HTR2B/FGF2	6
BP	GO:0060537	muscle tissue development	1.58579408185419e-05	0.000234895748374652	FGF3/TNNC1/PLN/MYLK/SLC8A1/VEGFA/ADRA1A/FGF2	8
BP	GO:0071774	response to fibroblast growth factor	1.76357782535751e-05	0.000259204926889756	FGF3/FGF10/FGF19/FGF18/FGF2	5
BP	GO:0048010	vascular endothelial growth factor receptor signaling pathway	1.79052154999882e-05	0.000261140681445982	VEGFD/FGF10/VEGFA/FGF18	4
BP	GO:1901654	response to ketone	1.81340800531571e-05	0.000261581033113218	CD38/NTRK3/ADCY1/AVPR1A/OXTR/PTGFR	6
BP	GO:0036293	response to decreased oxygen levels	1.82113377483886e-05	0.000261581033113218	VEGFD/SLC8A1/CXCR4/VEGFA/CD38/SLC8A3/OXTR	7
BP	GO:0042063	gliogenesis	1.85939598553611e-05	0.000265068781095974	NTRK2/FGF10/CHRM1/CXCR4/NTRK3/SLC8A3/FGF2	7
MF	GO:0004970	ionotropic glutamate receptor activity	1.87428261796974e-05	0.000208970486421048	GRIN2B/GRIN3A/GRIN2A	3
MF	GO:0005262	calcium channel activity	1.90994530599883e-05	0.000208970486421048	GRIN2B/GRIN3A/CACNA1A/CACNA1I/GRIN2A	5
CC	GO:0034703	cation channel complex	2.152393595353e-05	0.000163128777753069	GRIN2B/GRIN3A/CACNA1A/CACNA1I/CASQ2/GRIN2A	6
MF	GO:0004714	transmembrane receptor protein tyrosine kinase activity	2.26102997487342e-05	0.000233639764070253	NTRK2/NTRK1/RET/NTRK3	4
BP	GO:0003085	negative regulation of systemic arterial blood pressure	2.3777771631067e-05	0.000336437723973903	ADRB3/ADRA1A/ADRB1	3
MF	GO:0046873	metal ion transmembrane transporter activity	2.39954155475995e-05	0.000234902489044921	GRIN2B/GRIN3A/ATP2B2/SLC8A1/CACNA1A/CACNA1I/SLC8A3/GRIN2A	8
BP	GO:0045471	response to ethanol	2.4088744815996e-05	0.000338313038304654	GRIN2B/GRIN3A/FGF19/NTRK3/GRIN2A	5
BP	GO:0043491	protein kinase B signaling	2.56508099036793e-05	0.000354992230491796	NTRK2/NTRK1/EGF/RET/NTRK3/FGF2	6
BP	GO:0044706	multi-multicellular organism process	2.56508099036793e-05	0.000354992230491796	VEGFA/CD38/AVPR1A/OXTR/PPP3R2/PTGFR	6
CC	GO:0031093	platelet alpha granule lumen	2.61896751551874e-05	0.00018856566111735	VEGFD/EGF/VEGFA/HGF	4
BP	GO:0010881	regulation of cardiac muscle contraction by regulation of the release of sequestered calcium ion	2.74797952062208e-05	0.000377548490659382	PLN/SLC8A1/CASQ2	3
BP	GO:0050679	positive regulation of epithelial cell proliferation	2.98771158516311e-05	0.000407532457947428	VEGFD/EGF/FGF10/VEGFA/HTR2B/FGF2	6
BP	GO:0051651	maintenance of location in cell	3.14041953108672e-05	0.000425302530781459	PLN/F2R/SLC8A1/CASQ2/HTR2B/FGF2	6
BP	GO:0070482	response to oxygen levels	3.17418118355069e-05	0.000426826065532774	VEGFD/SLC8A1/CXCR4/VEGFA/CD38/SLC8A3/OXTR	7
BP	GO:0010001	glial cell differentiation	3.21909411246913e-05	0.000429817073045174	NTRK2/FGF10/CXCR4/NTRK3/SLC8A3/FGF2	6
BP	GO:0030879	mammary gland development	3.4583887147771e-05	0.000458538811413802	EGF/FGF10/VEGFA/OXTR/FGF2	5
BP	GO:2001026	regulation of endothelial cell chemotaxis	3.59790767158458e-05	0.00047372451009197	VEGFA/FGF18/FGF2	3
BP	GO:0045765	regulation of angiogenesis	3.96525625378542e-05	0.00051849143842601	VEGFD/CYSLTR1/CXCR4/VEGFA/HGF/FGF18/FGF2	7
BP	GO:1901342	regulation of vasculature development	4.41776599976976e-05	0.000573704406545443	VEGFD/CYSLTR1/CXCR4/VEGFA/HGF/FGF18/FGF2	7
BP	GO:0010882	regulation of cardiac muscle contraction by calcium ion signaling	4.60426038324917e-05	0.000585884408499358	PLN/SLC8A1/CASQ2	3
BP	GO:0035235	ionotropic glutamate receptor signaling pathway	4.60426038324917e-05	0.000585884408499358	GRIN2B/GRIN3A/GRIN2A	3
BP	GO:1990806	ligand-gated ion channel signaling pathway	4.60426038324917e-05	0.000585884408499358	GRIN2B/GRIN3A/GRIN2A	3
BP	GO:0106106	cold-induced thermogenesis	4.67857180641856e-05	0.000587455108938383	ADRB3/CXCR4/VEGFA/OXTR/ADRB1	5
BP	GO:0120161	regulation of cold-induced thermogenesis	4.67857180641856e-05	0.000587455108938383	ADRB3/CXCR4/VEGFA/OXTR/ADRB1	5
CC	GO:1902495	transmembrane transporter complex	4.8859126964773e-05	0.000335034013472729	GRIN2B/GRIN3A/PLN/CACNA1A/CACNA1I/CASQ2/GRIN2A	7
MF	GO:0004435	phosphatidylinositol phospholipase C activity	4.96078248362206e-05	0.000459254311631153	CHRM1/PLCB2/PLCB4	3
BP	GO:0007205	protein kinase C-activating G protein-coupled receptor signaling pathway	5.16994612297173e-05	0.000644882753233843	CHRM1/F2R/HTR2B	3
MF	GO:0005230	extracellular ligand-gated ion channel activity	5.18512932486785e-05	0.000459254311631153	GRIN2B/GRIN3A/P2RX5/GRIN2A	4
MF	GO:0008066	glutamate receptor activity	5.57000042709783e-05	0.000470918217927362	GRIN2B/GRIN3A/GRIN2A	3
BP	GO:1903779	regulation of cardiac conduction	5.77933315391559e-05	0.000707684107307007	ATP2B2/SLC8A1/SLC8A3	3
BP	GO:0051966	regulation of synaptic transmission, glutamatergic	5.78539222745707e-05	0.000707684107307007	GRIN2B/NTRK1/OXTR/GRIN2A	4
BP	GO:0055117	regulation of cardiac muscle contraction	5.78539222745707e-05	0.000707684107307007	PLN/SLC8A1/CASQ2/ADRA1A	4
MF	GO:0022843	voltage-gated cation channel activity	5.98688409913799e-05	0.000484156714104203	GRIN2B/GRIN3A/CACNA1A/CACNA1I/GRIN2A	5
BP	GO:0035148	tube formation	6.02146173698245e-05	0.000731839195725559	EGF/FGF10/RET/VEGFA/FGF2	5
BP	GO:0060402	calcium ion transport into cytosol	6.43392720319576e-05	0.000776988915748992	P2RX5/SLC8A1/ADRA1A	3
MF	GO:0019199	transmembrane receptor protein kinase activity	6.70221614737005e-05	0.000515675034023664	NTRK2/NTRK1/RET/NTRK3	4
BP	GO:0033555	multicellular organismal response to stress	6.70783833611657e-05	0.000804940600333989	NTRK1/GRPR/RET/ADRB1	4
MF	GO:0004629	phospholipase C activity	6.93111604870517e-05	0.000515675034023664	CHRM1/PLCB2/PLCB4	3
BP	GO:1990845	adaptive thermogenesis	7.00062974846961e-05	0.000833984570506737	ADRB3/CXCR4/VEGFA/OXTR/ADRB1	5
BP	GO:0051279	regulation of release of sequestered calcium ion into cytosol	7.03784447685011e-05	0.000833984570506737	PLN/F2R/SLC8A1/CASQ2	4
BP	GO:0030900	forebrain development	7.12837010496165e-05	0.000835085198699143	NTRK2/FGF10/SLC8A1/CXCR4/AVPR1A/OXTR/FGF2	7
BP	GO:0001975	response to amphetamine	7.1352216344547e-05	0.000835085198699143	OXTR/GRIN2A/PDE1B	3
CC	GO:1990351	transporter complex	7.4168012346608e-05	0.000483363288014655	GRIN2B/GRIN3A/PLN/CACNA1A/CACNA1I/CASQ2/GRIN2A	7
BP	GO:0010880	regulation of release of sequestered calcium ion into cytosol by sarcoplasmic reticulum	7.88469751090237e-05	0.000906023423070964	PLN/SLC8A1/CASQ2	3
BP	GO:0035767	endothelial cell chemotaxis	7.88469751090237e-05	0.000906023423070964	VEGFA/FGF18/FGF2	3
BP	GO:0045987	positive regulation of smooth muscle contraction	7.88469751090237e-05	0.000906023423070964	F2R/ADRA1A/OXTR	3
CC	GO:0016528	sarcoplasm	8.00310335046304e-05	0.000483363288014655	PLN/CAMK2B/SLC8A3/CASQ2	4
CC	GO:0043197	dendritic spine	8.47116958513901e-05	0.000483363288014655	NTRK2/ATP2B2/SLC8A1/SLC8A3/GRIN2A	5
CC	GO:0044309	neuron spine	8.70208117707027e-05	0.000483363288014655	NTRK2/ATP2B2/SLC8A1/SLC8A3/GRIN2A	5
CC	GO:0031091	platelet alpha granule	8.7273927002646e-05	0.000483363288014655	VEGFD/EGF/VEGFA/HGF	4
BP	GO:0007568	aging	9.06830621490714e-05	0.00103575352912433	NTRK1/ADRB3/ADRA1A/AVPR1A/FGF2	5
BP	GO:0007589	body fluid secretion	9.68902200250632e-05	0.00109347534028286	FGF10/CHRM1/VEGFA/OXTR	4
BP	GO:0048864	stem cell development	9.68902200250632e-05	0.00109347534028286	FGF19/RET/HTR2B/FGF2	4
CC	GO:0034702	ion channel complex	0.000106541067507233	0.000568219026705242	GRIN2B/GRIN3A/CACNA1A/CACNA1I/CASQ2/GRIN2A	6
BP	GO:0042692	muscle cell differentiation	0.000107413897508628	0.00120506952471218	FGF10/CAMK1/NFATC1/SLC8A1/VEGFA/ADRA1A/AVPR1A	7
BP	GO:0010634	positive regulation of epithelial cell migration	0.000109784104196434	0.00122441565621434	EGF/FGF10/VEGFA/FGF18/FGF2	5
BP	GO:0001764	neuron migration	0.000112746952910593	0.00124868693877273	NTRK2/CAMK2B/CXCR4/VEGFA/NTRK3	5
BP	GO:0014808	release of sequestered calcium ion into cytosol by sarcoplasmic reticulum	0.000113936097261436	0.00124868693877273	PLN/SLC8A1/CASQ2	3
BP	GO:0070528	protein kinase C signaling	0.000113936097261436	0.00124868693877273	VEGFA/ADRA1A/HTR2B	3
BP	GO:0001659	temperature homeostasis	0.000115770860344338	0.00126150316789002	ADRB3/CXCR4/VEGFA/OXTR/ADRB1	5
MF	GO:0033218	amide binding	0.00012360687061063	0.000884264535906811	GRIN2B/GRPR/NFATC1/CACNA1A/AVPR1A/OXTR/GRIN2A	7
BP	GO:1903514	release of sequestered calcium ion into cytosol by endoplasmic reticulum	0.000124057826417716	0.0013364411300454	PLN/SLC8A1/CASQ2	3
BP	GO:1905332	positive regulation of morphogenesis of an epithelium	0.000124057826417716	0.0013364411300454	EGF/VEGFA/FGF2	3
BP	GO:0038179	neurotrophin signaling pathway	0.000134747685704727	0.0014433989383964	NTRK2/NTRK1/NTRK3	3
BP	GO:0001666	response to hypoxia	0.000139597375486405	0.00148694732540575	VEGFD/SLC8A1/CXCR4/VEGFA/CD38/SLC8A3	6
BP	GO:0009266	response to temperature stimulus	0.000142264317241859	0.00150688908095287	NTRK1/ADRB3/CXCR4/HTR2B/ADRB1	5
BP	GO:0043279	response to alkaloid	0.000146445747231524	0.00154256187083872	SLC8A1/CXCR4/CASQ2/OXTR	4
CC	GO:0008328	ionotropic glutamate receptor complex	0.000147206867864716	0.000757063891875685	GRIN2B/GRIN3A/GRIN2A	3
BP	GO:0061138	morphogenesis of a branching epithelium	0.000149559627701639	0.00156665775758181	EGF/FGF10/VEGFA/HGF/FGF2	5
BP	GO:0048511	rhythmic process	0.000155699363046146	0.00162201094689831	NTRK2/NTRK1/GRIN3A/ADCY1/OXTR/ADRB1	6
BP	GO:0051302	regulation of cell division	0.000157138176838137	0.00162692817864999	FGF3/VEGFD/VEGFA/HTR2B/FGF2	5
BP	GO:0001990	regulation of systemic arterial blood pressure by hormone	0.000157887544763501	0.00162692817864999	F2R/AVPR1A/OXTR	3
CC	GO:0033017	sarcoplasmic reticulum membrane	0.000158541516765569	0.000787240634973862	PLN/CAMK2B/CASQ2	3
BP	GO:0001823	mesonephros development	0.000164340610129905	0.00167521396132419	FGF10/RET/VEGFA/FGF2	4
BP	GO:0035249	synaptic transmission, glutamatergic	0.000164340610129905	0.00167521396132419	GRIN2B/NTRK1/OXTR/GRIN2A	4
BP	GO:0050731	positive regulation of peptidyl-tyrosine phosphorylation	0.000169053265259536	0.00171183567434758	EGF/FGF10/VEGFA/HGF/ADRA1A	5
BP	GO:0010720	positive regulation of cell development	0.000170213517336636	0.00171183567434758	NTRK2/RET/CAMK2B/CXCR4/VEGFA/FGF2	6
BP	GO:0019233	sensory perception of pain	0.000170641847284648	0.00171183567434758	NTRK1/F2R/CXCR4/GRIN2A	4
BP	GO:0051963	regulation of synapse assembly	0.000177115895868362	0.00176743020298112	NTRK2/NTRK1/NTRK3/OXTR	4
BP	GO:0018105	peptidyl-serine phosphorylation	0.000189024100553829	0.00187638583586419	NTRK2/CAMK1/RET/VEGFA/HGF/NTRK3	6
BP	GO:1901890	positive regulation of cell junction assembly	0.000190593720336856	0.00188211298832645	NTRK2/NTRK1/VEGFA/OXTR	4
BP	GO:0070296	sarcoplasmic reticulum calcium ion transport	0.000197203661241323	0.00193729607105466	PLN/SLC8A1/CASQ2	3
BP	GO:0060326	cell chemotaxis	0.000209443633661952	0.0020469336568199	VEGFD/CXCR4/VEGFA/HGF/FGF18/FGF2	6
CC	GO:0098878	neurotransmitter receptor complex	0.00020952100233026	0.00100220664460902	GRIN2B/GRIN3A/GRIN2A	3
BP	GO:0001763	morphogenesis of a branching structure	0.000213821677413515	0.00207900461731294	EGF/FGF10/VEGFA/HGF/FGF2	5
CC	GO:0043679	axon terminus	0.000215752819325554	0.00100220664460902	NTRK2/CHRM1/SLC8A1/SLC8A3	4
BP	GO:1901888	regulation of cell junction assembly	0.000218750881853187	0.00211607995915123	NTRK2/NTRK1/VEGFA/NTRK3/OXTR	5
BP	GO:0014075	response to amine	0.000226642777012064	0.00215937037796418	OXTR/GRIN2A/PDE1B	3
BP	GO:0098815	modulation of excitatory postsynaptic potential	0.000226642777012064	0.00215937037796418	GRIN2B/SLC8A3/GRIN2A	3
BP	GO:1901020	negative regulation of calcium ion transmembrane transporter activity	0.000226642777012064	0.00215937037796418	PLN/CASQ2/PPP3R2	3
MF	GO:0005244	voltage-gated ion channel activity	0.000229341576259372	0.00152348332800869	GRIN2B/GRIN3A/CACNA1A/CACNA1I/GRIN2A	5
MF	GO:0022832	voltage-gated channel activity	0.000229341576259372	0.00152348332800869	GRIN2B/GRIN3A/CACNA1A/CACNA1I/GRIN2A	5
BP	GO:0032103	positive regulation of response to external stimulus	0.000233531325492648	0.0022138769656703	VEGFD/FGF10/CXCR4/VEGFA/NTRK3/FGF18/FGF2	7
BP	GO:0044703	multi-organism reproductive process	0.00024471040768345	0.00230831309934239	VEGFA/CD38/AVPR1A/OXTR/PTGFR	5
BP	GO:1990090	cellular response to nerve growth factor stimulus	0.000258788157976715	0.00242531080440411	NTRK2/NTRK1/NTRK3	3
BP	GO:0018209	peptidyl-serine modification	0.000259671990133984	0.00242531080440411	NTRK2/CAMK1/RET/VEGFA/HGF/NTRK3	6
BP	GO:0060562	epithelial tube morphogenesis	0.000272509243243469	0.00253273296661577	EGF/FGF10/RET/CXCR4/VEGFA/FGF2	6
MF	GO:0042277	peptide binding	0.000287565588529688	0.00183667806005479	GRIN2B/GRPR/CACNA1A/AVPR1A/OXTR/GRIN2A	6
BP	GO:0050673	epithelial cell proliferation	0.000290604899994212	0.00268774092872696	VEGFD/EGF/FGF10/VEGFA/HGF/HTR2B/FGF2	7
BP	GO:0045776	negative regulation of blood pressure	0.000293743668060307	0.00268914129812697	ADRB3/ADRA1A/ADRB1	3
BP	GO:1990089	response to nerve growth factor	0.000293743668060307	0.00268914129812697	NTRK2/NTRK1/NTRK3	3
BP	GO:0043010	camera-type eye development	0.00029501128165106	0.00268914129812697	NTRK2/FGF10/RET/ATP2B2/VEGFA/FGF2	6
MF	GO:0099094	ligand-gated cation channel activity	0.00029623839678303	0.00183667806005479	GRIN2B/GRIN3A/P2RX5/GRIN2A	4
BP	GO:0051235	maintenance of location	0.000304411109345393	0.0027547984490145	PLN/F2R/SLC8A1/CASQ2/HTR2B/FGF2	6
BP	GO:0007613	memory	0.00030653865096519	0.0027547984490145	ADCY1/SLC8A3/OXTR/GRIN2A	4
BP	GO:0045933	positive regulation of muscle contraction	0.000312307185521656	0.0027547984490145	F2R/ADRA1A/OXTR	3
BP	GO:0032355	response to estradiol	0.000316390957352671	0.0027547984490145	FGF10/CD38/OXTR/PTGFR	4
BP	GO:0021936	regulation of cerebellar granule cell precursor proliferation	0.000316743703525929	0.0027547984490145	EGF/FGF2	2
BP	GO:0035768	endothelial cell chemotaxis to fibroblast growth factor	0.000316743703525929	0.0027547984490145	FGF18/FGF2	2
BP	GO:0090037	positive regulation of protein kinase C signaling	0.000316743703525929	0.0027547984490145	VEGFA/ADRA1A	2
BP	GO:0098976	excitatory chemical synaptic transmission	0.000316743703525929	0.0027547984490145	GRIN2B/GRIN2A	2
BP	GO:0099566	regulation of postsynaptic cytosolic calcium ion concentration	0.000316743703525929	0.0027547984490145	ATP2B2/SLC8A1	2
BP	GO:2000544	regulation of endothelial cell chemotaxis to fibroblast growth factor	0.000316743703525929	0.0027547984490145	FGF18/FGF2	2
MF	GO:0004955	prostaglandin receptor activity	0.000333020975709596	0.00187433807032774	PTGER1/PTGFR	2
MF	GO:0005432	calcium:sodium antiporter activity	0.000333020975709596	0.00187433807032774	SLC8A1/SLC8A3	2
MF	GO:0099528	G protein-coupled neurotransmitter receptor activity	0.000333020975709596	0.00187433807032774	CHRM1/ADRB1	2
MF	GO:0022836	gated channel activity	0.000342620937586791	0.00187433807032774	GRIN2B/GRIN3A/P2RX5/CACNA1A/CACNA1I/GRIN2A	6
BP	GO:0060079	excitatory postsynaptic potential	0.000347311085819018	0.00300685761969342	GRIN2B/P2RX5/SLC8A3/GRIN2A	4
BP	GO:0060688	regulation of morphogenesis of a branching structure	0.000351668695540219	0.00303074475792843	FGF10/VEGFA/HGF	3
CC	GO:0044306	neuron projection terminus	0.000354788064727983	0.00159654629127592	NTRK2/CHRM1/SLC8A1/SLC8A3	4
BP	GO:0098659	inorganic cation import across plasma membrane	0.000369090594927839	0.00313886200801609	SLC8A1/CACNA1A/SLC8A3/PPP3R2	4
BP	GO:0099587	inorganic ion import across plasma membrane	0.000369090594927839	0.00313886200801609	SLC8A1/CACNA1A/SLC8A3/PPP3R2	4
MF	GO:0005261	cation channel activity	0.000370231766393204	0.00196751738711817	GRIN2B/GRIN3A/P2RX5/CACNA1A/CACNA1I/GRIN2A	6
BP	GO:0007215	glutamate receptor signaling pathway	0.000372491535761403	0.00313886200801609	GRIN2B/GRIN3A/GRIN2A	3
BP	GO:0035176	social behavior	0.000372491535761403	0.00313886200801609	GRPR/AVPR1A/OXTR	3
BP	GO:0051480	regulation of cytosolic calcium ion concentration	0.000372491535761403	0.00313886200801609	PLN/ATP2B2/SLC8A1	3
BP	GO:0014820	tonic smooth muscle contraction	0.000386463061219994	0.00316961077714609	MYLK/CD38	2
BP	GO:0035766	cell chemotaxis to fibroblast growth factor	0.000386463061219994	0.00316961077714609	FGF18/FGF2	2
BP	GO:0042428	serotonin metabolic process	0.000386463061219994	0.00316961077714609	GRIN2A/PDE1B	2
BP	GO:0043084	penile erection	0.000386463061219994	0.00316961077714609	AVPR1A/OXTR	2
BP	GO:0071313	cellular response to caffeine	0.000386463061219994	0.00316961077714609	SLC8A1/CASQ2	2
BP	GO:1904847	regulation of cell chemotaxis to fibroblast growth factor	0.000386463061219994	0.00316961077714609	FGF18/FGF2	2
BP	GO:0050769	positive regulation of neurogenesis	0.000387842668933487	0.00316961077714609	NTRK2/CAMK2B/CXCR4/VEGFA/FGF2	5
BP	GO:0051928	positive regulation of calcium ion transport	0.000403569491758125	0.00326994767680942	F2R/MYLK/P2RX5/PPP3R2	4
BP	GO:2000027	regulation of animal organ morphogenesis	0.000403569491758125	0.00326994767680942	FGF10/VEGFA/HGF/FGF2	4
MF	GO:0004954	prostanoid receptor activity	0.000406305243988275	0.00204250744275187	PTGER1/PTGFR	2
MF	GO:0015368	calcium:cation antiporter activity	0.000406305243988275	0.00204250744275187	SLC8A1/SLC8A3	2
BP	GO:0099565	chemical synaptic transmission, postsynaptic	0.000415557188760262	0.0033459795098938	GRIN2B/P2RX5/SLC8A3/GRIN2A	4
BP	GO:0051703	biological process involved in intraspecies interaction between organisms	0.000416482681611253	0.0033459795098938	GRPR/AVPR1A/OXTR	3
BP	GO:2000116	regulation of cysteine-type endopeptidase activity	0.000419512839548862	0.0033561027163909	GRIN2B/F2R/VEGFA/HGF/GRIN2A	5
BP	GO:0010595	positive regulation of endothelial cell migration	0.00042779733840895	0.00340799896480407	EGF/VEGFA/FGF18/FGF2	4
BP	GO:2000179	positive regulation of neural precursor cell proliferation	0.000439675177969994	0.00348796710222221	EGF/VEGFA/FGF2	3
BP	GO:0001101	response to acid chemical	0.000453047247952393	0.00357374088062775	NTRK2/NTRK1/VEGFA/AVPR1A	4
BP	GO:0002551	mast cell chemotaxis	0.000462955441207936	0.00357374088062775	VEGFD/VEGFA	2
BP	GO:0010459	negative regulation of heart rate	0.000462955441207936	0.00357374088062775	PLN/ADRA1A	2
BP	GO:0040015	negative regulation of multicellular organism growth	0.000462955441207936	0.00357374088062775	ADRB3/ADRB1	2
BP	GO:0042711	maternal behavior	0.000462955441207936	0.00357374088062775	AVPR1A/OXTR	2
BP	GO:0060998	regulation of dendritic spine development	0.000463681569954867	0.00357374088062775	GRIN3A/CAMK1/CAMK2B	3
BP	GO:1903170	negative regulation of calcium ion transmembrane transport	0.000463681569954867	0.00357374088062775	PLN/CASQ2/PPP3R2	3
MF	GO:0016594	glycine binding	0.00048670350871318	0.0023822855952803	GRIN2B/GRIN3A	2
BP	GO:0048168	regulation of neuronal synaptic plasticity	0.000488513683056395	0.00374988640921022	GRIN2B/CAMK2B/GRIN2A	3
BP	GO:0061041	regulation of wound healing	0.000506711599042452	0.00387389190235681	F2R/MYLK/CXCR4/FGF2	4
BP	GO:0050767	regulation of neurogenesis	0.000510607603074405	0.00388800006196415	NTRK2/CAMK2B/CXCR4/VEGFA/NTRK3/FGF2	6
BP	GO:0072175	epithelial tube formation	0.00053517543043647	0.00401382633234245	EGF/FGF10/RET/FGF2	4
BP	GO:0001755	neural crest cell migration	0.000540701840468285	0.00401382633234245	FGF19/RET/HTR2B	3
BP	GO:0002024	diet induced thermogenesis	0.000546185228768119	0.00401382633234245	ADRB3/ADRB1	2
BP	GO:0003084	positive regulation of systemic arterial blood pressure	0.000546185228768119	0.00401382633234245	ADRA1A/AVPR1A	2
BP	GO:0007320	insemination	0.000546185228768119	0.00401382633234245	AVPR1A/OXTR	2
BP	GO:0009415	response to water	0.000546185228768119	0.00401382633234245	NTRK1/AVPR1A	2
BP	GO:0046541	saliva secretion	0.000546185228768119	0.00401382633234245	FGF10/CHRM1	2
BP	GO:0060746	parental behavior	0.000546185228768119	0.00401382633234245	AVPR1A/OXTR	2
BP	GO:0099550	trans-synaptic signaling, modulating synaptic transmission	0.000546185228768119	0.00401382633234245	NTRK2/F2R	2
CC	GO:0042734	presynaptic membrane	0.00056278557299082	0.00245579159123267	CHRM1/ATP2B2/ADRA1A/GRIN2A	4
BP	GO:2000300	regulation of synaptic vesicle exocytosis	0.000568081003337989	0.00415861614798775	GRIN3A/ADCY1/ADRA1A	3
MF	GO:0004713	protein tyrosine kinase activity	0.000572220631871297	0.00272905224430926	NTRK2/NTRK1/RET/NTRK3	4
BP	GO:0048762	mesenchymal cell differentiation	0.000576421347504271	0.00420344182641576	FGF10/FGF19/RET/HGF/HTR2B	5
BP	GO:0042552	myelination	0.000579980508802605	0.00421319174210628	NTRK2/CXCR4/HGF/SLC8A3	4
BP	GO:0001654	eye development	0.000593972568706632	0.00429836637506784	NTRK2/FGF10/RET/ATP2B2/VEGFA/FGF2	6
BP	GO:0090497	mesenchymal cell migration	0.000596332125558593	0.00429903311809541	FGF19/RET/HTR2B	3
BP	GO:0021537	telencephalon development	0.000608147800194376	0.00435718689522446	NTRK2/SLC8A1/CXCR4/AVPR1A/OXTR	5
BP	GO:0007272	ensheathment of neurons	0.000611293098169676	0.00435718689522446	NTRK2/CXCR4/HGF/SLC8A3	4
BP	GO:0008366	axon ensheathment	0.000611293098169676	0.00435718689522446	NTRK2/CXCR4/HGF/SLC8A3	4
BP	GO:0090303	positive regulation of wound healing	0.000625466503545614	0.00440174353551958	F2R/MYLK/CXCR4	3
BP	GO:0150063	visual system development	0.000626783080380763	0.00440174353551958	NTRK2/FGF10/RET/ATP2B2/VEGFA/FGF2	6
BP	GO:1903305	regulation of regulated secretory pathway	0.000627391516696312	0.00440174353551958	GRIN3A/CACNA1I/ADCY1/ADRA1A	4
BP	GO:0014733	regulation of skeletal muscle adaptation	0.000636116945533948	0.00440174353551958	TNNC1/CAMK2B	2
BP	GO:0031000	response to caffeine	0.000636116945533948	0.00440174353551958	SLC8A1/CASQ2	2
BP	GO:0050966	detection of mechanical stimulus involved in sensory perception of pain	0.000636116945533948	0.00440174353551958	NTRK1/CXCR4	2
BP	GO:0071415	cellular response to purine-containing compound	0.000636116945533948	0.00440174353551958	SLC8A1/CASQ2	2
BP	GO:1901160	primary amino compound metabolic process	0.000636116945533948	0.00440174353551958	GRIN2A/PDE1B	2
MF	GO:0099529	neurotransmitter receptor activity involved in regulation of postsynaptic membrane potential	0.000641419826409558	0.00296133552589667	GRIN3A/CHRM1/ADRB1	3
CC	GO:0005769	early endosome	0.000643440868148369	0.00272516132392251	NTRK2/NTRK1/F2R/RET/CXCR4/ADRB1	6
BP	GO:0001508	action potential	0.000643788854325223	0.00443863151927499	NTRK2/SLC8A1/CACNA1I/ADRA1A	4
BP	GO:0046579	positive regulation of Ras protein signal transduction	0.00065549532956478	0.00448671171427734	NTRK1/FGF10/F2R	3
BP	GO:0051965	positive regulation of synapse assembly	0.00065549532956478	0.00448671171427734	NTRK2/NTRK1/OXTR	3
MF	GO:0005161	platelet-derived growth factor receptor binding	0.000668688667137957	0.00296133552589667	VEGFD/VEGFA	2
MF	GO:0005172	vascular endothelial growth factor receptor binding	0.000668688667137957	0.00296133552589667	VEGFD/VEGFA	2
BP	GO:0045927	positive regulation of growth	0.000675520961683083	0.0046071501559393	CXCR4/VEGFA/CD38/AVPR1A/FGF2	5
BP	GO:0048880	sensory system development	0.000678625461511078	0.00461173431908603	NTRK2/FGF10/RET/ATP2B2/VEGFA/FGF2	6
MF	GO:0015276	ligand-gated ion channel activity	0.00070706122056414	0.00298894061420296	GRIN2B/GRIN3A/P2RX5/GRIN2A	4
MF	GO:0022834	ligand-gated channel activity	0.00070706122056414	0.00298894061420296	GRIN2B/GRIN3A/P2RX5/GRIN2A	4
BP	GO:0007612	learning	0.000712430077070928	0.00482370872284988	NTRK2/SLC8A3/GRIN2A/PDE1B	4
BP	GO:0006940	regulation of smooth muscle contraction	0.000718280577309206	0.00482370872284988	F2R/ADRA1A/OXTR	3
BP	GO:0007567	parturition	0.000732715249040488	0.00482370872284988	OXTR/PTGFR	2
BP	GO:0010649	regulation of cell communication by electrical coupling	0.000732715249040488	0.00482370872284988	SLC8A1/CASQ2	2
BP	GO:0021534	cell proliferation in hindbrain	0.000732715249040488	0.00482370872284988	EGF/FGF2	2
BP	GO:0021924	cell proliferation in external granule layer	0.000732715249040488	0.00482370872284988	EGF/FGF2	2
BP	GO:0021930	cerebellar granule cell precursor proliferation	0.000732715249040488	0.00482370872284988	EGF/FGF2	2
BP	GO:0032230	positive regulation of synaptic transmission, GABAergic	0.000732715249040488	0.00482370872284988	ADRA1A/OXTR	2
BP	GO:0097531	mast cell migration	0.000732715249040488	0.00482370872284988	VEGFD/VEGFA	2
BP	GO:0050730	regulation of peptidyl-tyrosine phosphorylation	0.000735819553144271	0.00482738364277349	EGF/FGF10/VEGFA/HGF/ADRA1A	5
CC	GO:0034704	calcium channel complex	0.000740807195679904	0.00304789246222589	CACNA1A/CACNA1I/CASQ2	3
BP	GO:0042490	mechanoreceptor differentiation	0.000751058867752497	0.00491037108020253	NTRK2/NTRK1/FGF2	3
MF	GO:0047555	3',5'-cyclic-GMP phosphodiesterase activity	0.000770199256913119	0.00305688820872581	PDE1A/PDE1B	2
MF	GO:0022824	transmitter-gated ion channel activity	0.000772439493602758	0.00305688820872581	GRIN2B/GRIN3A/GRIN2A	3
MF	GO:0022835	transmitter-gated channel activity	0.000772439493602758	0.00305688820872581	GRIN2B/GRIN3A/GRIN2A	3
BP	GO:0007187	G protein-coupled receptor signaling pathway, coupled to cyclic nucleotide second messenger	0.000784775344751861	0.00510429873694406	ADRB3/CHRM1/HTR2B	3
BP	GO:0050905	neuromuscular process	0.000786105079740331	0.00510429873694406	TNNC1/GRIN3A/SLC8A3/GRIN2A	4
BP	GO:0050678	regulation of epithelial cell proliferation	0.000833260978142548	0.00539099180812439	VEGFD/EGF/FGF10/VEGFA/HTR2B/FGF2	6
BP	GO:0050965	detection of temperature stimulus involved in sensory perception of pain	0.000835944932272453	0.00539099180812439	NTRK1/CXCR4	2
CC	GO:0098685	Schaffer collateral - CA1 synapse	0.000838708973427356	0.0033085051337654	CHRM1/ADCY1/ADRB1	3
BP	GO:0048754	branching morphogenesis of an epithelial tube	0.000844785976830569	0.00542953970193478	EGF/FGF10/VEGFA/FGF2	4
CC	GO:0016529	sarcoplasmic reticulum	0.000873077743632537	0.0033085051337654	PLN/CAMK2B/CASQ2	3
CC	GO:0099056	integral component of presynaptic membrane	0.000873077743632537	0.0033085051337654	CHRM1/ATP2B2/ADRA1A	3
BP	GO:0051057	positive regulation of small GTPase mediated signal transduction	0.000929235202551398	0.00595212818931571	NTRK1/FGF10/F2R	3
BP	GO:0030949	positive regulation of vascular endothelial growth factor receptor signaling pathway	0.000945770923213597	0.00597727223470993	FGF10/FGF18	2
BP	GO:0031649	heat generation	0.000945770923213597	0.00597727223470993	ADRB3/ADRB1	2
BP	GO:0051412	response to corticosterone	0.000945770923213597	0.00597727223470993	NTRK3/AVPR1A	2
BP	GO:0055119	relaxation of cardiac muscle	0.000945770923213597	0.00597727223470993	PLN/SLC8A1	2
MF	GO:0004115	3',5'-cyclic-AMP phosphodiesterase activity	0.000994066821163388	0.00385200893200813	PDE1A/PDE1B	2
BP	GO:0043462	regulation of ATP-dependent activity	0.00100736715644536	0.00632439777688876	TNNC1/FGF10/PLN	3
BP	GO:0050795	regulation of behavior	0.00100736715644536	0.00632439777688876	GRPR/HTR2B/ADRB1	3
BP	GO:0007585	respiratory gaseous exchange by respiratory system	0.00104794435915696	0.00651443444249706	GRPR/TNNC1/CYSLTR1	3
BP	GO:0051145	smooth muscle cell differentiation	0.00104794435915696	0.00651443444249706	FGF10/NFATC1/VEGFA	3
BP	GO:0051926	negative regulation of calcium ion transport	0.00104794435915696	0.00651443444249706	PLN/CASQ2/PPP3R2	3
BP	GO:0030307	positive regulation of cell growth	0.00106275231996615	0.00658489672763338	CXCR4/VEGFA/CD38/AVPR1A	4
BP	GO:0043536	positive regulation of blood vessel endothelial cell migration	0.00108954239120075	0.00672890024011927	VEGFA/FGF18/FGF2	3
BP	GO:0010632	regulation of epithelial cell migration	0.00111668168413953	0.00687411841924851	EGF/FGF10/VEGFA/FGF18/FGF2	5
BP	GO:0019226	transmission of nerve impulse	0.0011321711400866	0.00694691417994884	NTRK2/CACNA1I/AVPR1A	3
CC	GO:0098889	intrinsic component of presynaptic membrane	0.00113886026541128	0.00420502251844166	CHRM1/ATP2B2/ADRA1A	3
BP	GO:0048732	gland development	0.00115461811513614	0.00706179337515523	EGF/FGF10/VEGFA/HGF/OXTR/FGF2	6
BP	GO:0042060	wound healing	0.00116811990937717	0.00711209459835903	FGF10/F2R/MYLK/CXCR4/VEGFA/FGF2	6
MF	GO:0098960	postsynaptic neurotransmitter receptor activity	0.00117113023208251	0.00444551475851727	GRIN3A/CHRM1/ADRB1	3
BP	GO:1903036	positive regulation of response to wounding	0.00117584039666383	0.00711209459835903	F2R/MYLK/CXCR4	3
BP	GO:0050961	detection of temperature stimulus involved in sensory perception	0.00118507221245944	0.00711209459835903	NTRK1/CXCR4	2
BP	GO:0060977	coronary vasculature morphogenesis	0.00118507221245944	0.00711209459835903	VEGFA/FGF2	2
BP	GO:0090036	regulation of protein kinase C signaling	0.00118507221245944	0.00711209459835903	VEGFA/ADRA1A	2
BP	GO:1903034	regulation of response to wounding	0.0011853490997265	0.00711209459835903	F2R/MYLK/CXCR4/FGF2	4
MF	GO:0005003	ephrin receptor activity	0.00124547845440675	0.00454233318665992	NTRK1/NTRK3	2
MF	GO:0031690	adrenergic receptor binding	0.00124547845440675	0.00454233318665992	ADRB3/ADRB1	2
BP	GO:0014856	skeletal muscle cell proliferation	0.0013144780376904	0.0077882823733156	HGF/FGF2	2
BP	GO:0032793	positive regulation of CREB transcription factor activity	0.0013144780376904	0.0077882823733156	VEGFA/ADCY1	2
BP	GO:0060749	mammary gland alveolus development	0.0013144780376904	0.0077882823733156	EGF/VEGFA	2
BP	GO:0061377	mammary gland lobule development	0.0013144780376904	0.0077882823733156	EGF/VEGFA	2
MF	GO:0005216	ion channel activity	0.00139099423955686	0.00497547939533801	GRIN2B/GRIN3A/P2RX5/CACNA1A/CACNA1I/GRIN2A	6
BP	GO:0038083	peptidyl-tyrosine autophosphorylation	0.00145034122359138	0.00853989739108465	NTRK1/VEGFA	2
BP	GO:0060445	branching involved in salivary gland morphogenesis	0.00145034122359138	0.00853989739108465	FGF10/HGF	2
CC	GO:0045121	membrane raft	0.00145987188166154	0.00519697942974714	F2R/RET/ATP2B2/ADCY1/ADRA1A	5
BP	GO:0014032	neural crest cell development	0.00146024283611254	0.00854512474465859	FGF19/RET/HTR2B	3
BP	GO:0055013	cardiac muscle cell development	0.00146024283611254	0.00854512474465859	SLC8A1/VEGFA/ADRA1A	3
CC	GO:0098857	membrane microdomain	0.00147969553208078	0.00519697942974714	F2R/RET/ATP2B2/ADCY1/ADRA1A	5
BP	GO:0060485	mesenchyme development	0.00151818653799065	0.00883741483717883	FGF10/FGF19/RET/HGF/HTR2B	5
BP	GO:0007416	synapse assembly	0.00151951331061197	0.00883741483717883	NTRK2/NTRK1/NTRK3/OXTR	4
BP	GO:0007620	copulation	0.0015926273664299	0.00920616306936306	AVPR1A/OXTR	2
BP	GO:0061042	vascular wound healing	0.0015926273664299	0.00920616306936306	CXCR4/VEGFA	2
BP	GO:0023061	signal release	0.00159808824519566	0.00920965140696346	GRIN3A/F2R/CD38/ADCY1/ADRA1A/OXTR	6
BP	GO:0030324	lung development	0.0016123360366347	0.009263603410483	FGF10/VEGFA/FGF18/FGF2	4
BP	GO:0010507	negative regulation of autophagy	0.00167184679097773	0.00954765516775232	HGF/ADRA1A/HTR2B	3
BP	GO:0099175	regulation of postsynapse organization	0.00167184679097773	0.00954765516775232	GRIN2B/CAMK2B/NTRK3	3
MF	GO:0001540	amyloid-beta binding	0.00168008908618468	0.00589616169868584	GRIN2B/CACNA1A/GRIN2A	3
BP	GO:0097164	ammonium ion metabolic process	0.00174130219479746	0.00988959035901535	GRIN2A/PDE1B	2
BP	GO:0030323	respiratory tube development	0.00174215357590249	0.00988959035901535	FGF10/VEGFA/FGF18/FGF2	4
BP	GO:0051051	negative regulation of transport	0.00175918200699497	0.0099564450306342	EGF/PLN/F2R/CASQ2/OXTR/PPP3R2	6
BP	GO:0032413	negative regulation of ion transmembrane transporter activity	0.00178446524924431	0.0100098997413231	PLN/CASQ2/PPP3R2	3
BP	GO:0048678	response to axon injury	0.00178446524924431	0.0100098997413231	NTRK1/NTRK3/FGF2	3
BP	GO:0071229	cellular response to acid chemical	0.00178446524924431	0.0100098997413231	NTRK2/VEGFA/AVPR1A	3
BP	GO:0046578	regulation of Ras protein signal transduction	0.00180971319303067	0.0101215817521716	NTRK1/FGF10/F2R/ADRA1A	4
MF	GO:0016849	phosphorus-oxygen lyase activity	0.00182973924230472	0.00630243516793847	CD38/ADCY1	2
BP	GO:0055006	cardiac cell development	0.00184250902625249	0.0102445663160549	SLC8A1/VEGFA/ADRA1A	3
BP	GO:2000177	regulation of neural precursor cell proliferation	0.00184250902625249	0.0102445663160549	EGF/VEGFA/FGF2	3
BP	GO:0001759	organ induction	0.00189633156916852	0.0103610980041862	FGF10/FGF2	2
BP	GO:0010623	programmed cell death involved in cell development	0.00189633156916852	0.0103610980041862	NTRK1/FGF2	2
BP	GO:0016048	detection of temperature stimulus	0.00189633156916852	0.0103610980041862	NTRK1/CXCR4	2
BP	GO:0036303	lymph vessel morphogenesis	0.00189633156916852	0.0103610980041862	VEGFA/FGF2	2
BP	GO:0042430	indole-containing compound metabolic process	0.00189633156916852	0.0103610980041862	GRIN2A/PDE1B	2
BP	GO:0046928	regulation of neurotransmitter secretion	0.0019017205197557	0.0103610980041862	GRIN3A/ADCY1/ADRA1A	3
BP	GO:1903351	cellular response to dopamine	0.0019017205197557	0.0103610980041862	PTGER1/CHRM1/HTR2B	3
BP	GO:0060996	dendritic spine development	0.0019621081316748	0.0106162051515377	GRIN3A/CAMK1/CAMK2B	3
BP	GO:1903350	response to dopamine	0.0019621081316748	0.0106162051515377	PTGER1/CHRM1/HTR2B	3
BP	GO:0048638	regulation of developmental growth	0.00196534177647137	0.0106162051515377	ADRB3/CXCR4/VEGFA/FGF2/ADRB1	5
BP	GO:0060249	anatomical structure homeostasis	0.00199127843616626	0.010725749758441	PLN/F2R/ATP2B2/VEGFA/CD38	5
MF	GO:0004114	3',5'-cyclic-nucleotide phosphodiesterase activity	0.00199255473567427	0.00673845783337117	PDE1A/PDE1B	2
BP	GO:0050886	endocrine process	0.0020236801753043	0.0108386938202739	F2R/AVPR1A/OXTR	3
BP	GO:1904427	positive regulation of calcium ion transmembrane transport	0.0020236801753043	0.0108386938202739	F2R/P2RX5/PPP3R2	3
BP	GO:0001964	startle response	0.00205768148146069	0.0109281907250685	GRIN3A/GRIN2A	2
BP	GO:0043501	skeletal muscle adaptation	0.00205768148146069	0.0109281907250685	TNNC1/CAMK2B	2
BP	GO:0062149	detection of stimulus involved in sensory perception of pain	0.00205768148146069	0.0109281907250685	NTRK1/CXCR4	2
BP	GO:0098739	import across plasma membrane	0.00213637156540765	0.0113144147709857	SLC8A1/CACNA1A/SLC8A3/PPP3R2	4
CC	GO:0030017	sarcomere	0.00220062262976313	0.0075449918734736	TNNC1/SLC8A1/CASQ2/ADRA1A	4
BP	GO:0014033	neural crest cell differentiation	0.00221558471015938	0.0115594603603143	FGF19/RET/HTR2B	3
BP	GO:0010259	multicellular organism aging	0.00222531805459637	0.0115594603603143	ADRA1A/AVPR1A	2
BP	GO:0014047	glutamate secretion	0.00222531805459637	0.0115594603603143	NTRK2/AVPR1A	2
BP	GO:0045822	negative regulation of heart contraction	0.00222531805459637	0.0115594603603143	PLN/ADRA1A	2
BP	GO:0050951	sensory perception of temperature stimulus	0.00222531805459637	0.0115594603603143	NTRK1/CXCR4	2
BP	GO:0060314	regulation of ryanodine-sensitive calcium-release channel activity	0.00222531805459637	0.0115594603603143	PLN/CASQ2	2
BP	GO:0060384	innervation	0.00222531805459637	0.0115594603603143	NTRK1/RET	2
BP	GO:0001657	ureteric bud development	0.00228197585795344	0.0117571364855427	RET/VEGFA/FGF2	3
BP	GO:0043502	regulation of muscle adaptation	0.00228197585795344	0.0117571364855427	TNNC1/CAMK2B/ADRA1A	3
BP	GO:0060993	kidney morphogenesis	0.00228197585795344	0.0117571364855427	FGF10/VEGFA/FGF2	3
MF	GO:0015267	channel activity	0.00233061817175367	0.00729827561231192	GRIN2B/GRIN3A/P2RX5/CACNA1A/CACNA1I/GRIN2A	6
MF	GO:0001965	G-protein alpha-subunit binding	0.00233802934883926	0.00729827561231192	F2R/HTR2B	2
MF	GO:0004112	cyclic-nucleotide phosphodiesterase activity	0.00233802934883926	0.00729827561231192	PDE1A/PDE1B	2
MF	GO:0099604	ligand-gated calcium channel activity	0.00233802934883926	0.00729827561231192	GRIN2B/GRIN2A	2
BP	GO:0072163	mesonephric epithelium development	0.00234959169141149	0.0120400698565302	RET/VEGFA/FGF2	3
BP	GO:0072164	mesonephric tubule development	0.00234959169141149	0.0120400698565302	RET/VEGFA/FGF2	3
MF	GO:0022803	passive transmembrane transporter activity	0.00235428245558449	0.00729827561231192	GRIN2B/GRIN3A/P2RX5/CACNA1A/CACNA1I/GRIN2A	6
BP	GO:0002092	positive regulation of receptor internalization	0.0023992075420657	0.0121628275394561	EGF/VEGFA	2
BP	GO:0014829	vascular associated smooth muscle contraction	0.0023992075420657	0.0121628275394561	SLC8A1/CD38	2
BP	GO:1903523	negative regulation of blood circulation	0.0023992075420657	0.0121628275394561	PLN/ADRA1A	2
BP	GO:2000647	negative regulation of stem cell proliferation	0.0023992075420657	0.0121628275394561	FGF10/FGF2	2
BP	GO:0007623	circadian rhythm	0.00245916717573702	0.0124335492405264	NTRK2/NTRK1/ADCY1/ADRB1	4
BP	GO:0048709	oligodendrocyte differentiation	0.00248852849657427	0.0125484389713744	NTRK2/CXCR4/SLC8A3	3
BP	GO:0009612	response to mechanical stimulus	0.00250174574429299	0.0125484389713744	NTRK1/SLC8A1/CXCR4/FGF2	4
BP	GO:0060541	respiratory system development	0.00250174574429299	0.0125484389713744	FGF10/VEGFA/FGF18/FGF2	4
MF	GO:0004683	calmodulin-dependent protein kinase activity	0.00252061569640473	0.00768581179559474	CAMK1/CAMK2B	2
BP	GO:0007265	Ras protein signal transduction	0.00256451198444033	0.0128020517196926	NTRK1/FGF10/F2R/ADRA1A/FGF2	5
BP	GO:0002052	positive regulation of neuroblast proliferation	0.00257931632749082	0.0128020517196926	VEGFA/FGF2	2
BP	GO:0007190	activation of adenylate cyclase activity	0.00257931632749082	0.0128020517196926	ADRB3/ADRB1	2
BP	GO:1903672	positive regulation of sprouting angiogenesis	0.00257931632749082	0.0128020517196926	VEGFA/FGF2	2
BP	GO:0017157	regulation of exocytosis	0.00258842243642869	0.0128137048027906	GRIN3A/CACNA1I/ADCY1/ADRA1A	4
BP	GO:1901019	regulation of calcium ion transmembrane transporter activity	0.00263245643817868	0.0129977536635072	PLN/CASQ2/PPP3R2	3
BP	GO:0003156	regulation of animal organ formation	0.00276561092419147	0.013584451586184	FGF10/FGF2	2
BP	GO:0048265	response to pain	0.00276561092419147	0.013584451586184	NTRK1/RET	2
BP	GO:0046425	regulation of receptor signaling pathway via JAK-STAT	0.00278143547927295	0.0136268776969031	EGF/F2R/RET	3
BP	GO:0051588	regulation of neurotransmitter transport	0.00285783753524654	0.0138724471571627	GRIN3A/ADCY1/ADRA1A	3
BP	GO:0071868	cellular response to monoamine stimulus	0.00285783753524654	0.0138724471571627	PTGER1/CHRM1/HTR2B	3
BP	GO:0071870	cellular response to catecholamine stimulus	0.00285783753524654	0.0138724471571627	PTGER1/CHRM1/HTR2B	3
BP	GO:0001505	regulation of neurotransmitter levels	0.00286082639158787	0.0138724471571627	GRIN3A/ADCY1/ADRA1A/PDE1B	4
BP	GO:0022600	digestive system process	0.00293552424830216	0.0141983519764819	FGF10/CHRM1/OXTR	3
BP	GO:2000463	positive regulation of excitatory postsynaptic potential	0.00295805797475197	0.0142709361835362	GRIN2B/GRIN2A	2
CC	GO:0030016	myofibril	0.00299108737010303	0.0100166646812752	TNNC1/SLC8A1/CASQ2/ADRA1A	4
BP	GO:0010631	epithelial cell migration	0.00299633820677402	0.0144189270051867	EGF/FGF10/VEGFA/FGF18/FGF2	5
BP	GO:0007631	feeding behavior	0.00309478005386102	0.0147060225115802	NTRK2/ADRB3/OXTR	3
BP	GO:0032526	response to retinoic acid	0.00309478005386102	0.0147060225115802	RET/CD38/NTRK3	3
BP	GO:0071867	response to monoamine	0.00309478005386102	0.0147060225115802	PTGER1/CHRM1/HTR2B	3
BP	GO:0071869	response to catecholamine	0.00309478005386102	0.0147060225115802	PTGER1/CHRM1/HTR2B	3
BP	GO:0090263	positive regulation of canonical Wnt signaling pathway	0.00309478005386102	0.0147060225115802	EGF/FGF10/FGF2	3
BP	GO:0090132	epithelium migration	0.00310304021376211	0.0147084106132324	EGF/FGF10/VEGFA/FGF18/FGF2	5
BP	GO:0001945	lymph vessel development	0.00315662425058941	0.0148879591520336	VEGFA/FGF2	2
BP	GO:0060055	angiogenesis involved in wound healing	0.00315662425058941	0.0148879591520336	CXCR4/VEGFA	2
BP	GO:1904063	negative regulation of cation transmembrane transport	0.00317636314698038	0.0149438822001856	PLN/CASQ2/PPP3R2	3
BP	GO:0046777	protein autophosphorylation	0.00320277143857293	0.0150308283354809	NTRK2/NTRK1/CAMK2B/VEGFA	4
BP	GO:0090130	tissue migration	0.00328695818107008	0.0153878338550836	EGF/FGF10/VEGFA/FGF18/FGF2	5
MF	GO:0042578	phosphoric ester hydrolase activity	0.00329779883979508	0.0098056293563195	CHRM1/PDE1A/PLCB2/PDE1B/PLCB4	5
MF	GO:0004620	phospholipase activity	0.00332126155617273	0.0098056293563195	CHRM1/PLCB2/PLCB4	3
BP	GO:0016079	synaptic vesicle exocytosis	0.00334347410974023	0.015550382763436	GRIN3A/ADCY1/ADRA1A	3
BP	GO:0007435	salivary gland morphogenesis	0.00336127665152331	0.015550382763436	FGF10/HGF	2
BP	GO:0010644	cell communication by electrical coupling	0.00336127665152331	0.015550382763436	SLC8A1/CASQ2	2
BP	GO:0033198	response to ATP	0.00336127665152331	0.015550382763436	P2RX5/SLC8A1	2
BP	GO:0043087	regulation of GTPase activity	0.0033626882558063	0.015550382763436	NTRK2/NTRK1/F2R/NTRK3/ADRB1	5
BP	GO:0010594	regulation of endothelial cell migration	0.00341021067580877	0.0157317747964317	EGF/VEGFA/FGF18/FGF2	4
CC	GO:0043292	contractile fiber	0.00342574661737412	0.0112115343841335	TNNC1/SLC8A1/CASQ2/ADRA1A	4
MF	GO:0140828	metal cation:monoatomic cation antiporter activity	0.00353059531101281	0.010260792622631	SLC8A1/SLC8A3	2
BP	GO:0030947	regulation of vascular endothelial growth factor receptor signaling pathway	0.00357198220534645	0.0162799958205213	FGF10/FGF18	2
BP	GO:0050974	detection of mechanical stimulus involved in sensory perception	0.00357198220534645	0.0162799958205213	NTRK1/CXCR4	2
BP	GO:0090183	regulation of kidney development	0.00357198220534645	0.0162799958205213	RET/VEGFA	2
BP	GO:0090279	regulation of calcium ion import	0.00357198220534645	0.0162799958205213	EGF/PLN	2
BP	GO:0098801	regulation of renal system process	0.00357198220534645	0.0162799958205213	F2R/AVPR1A	2
BP	GO:0032410	negative regulation of transporter activity	0.00369366272679349	0.0167140442243448	PLN/CASQ2/PPP3R2	3
BP	GO:0034766	negative regulation of ion transmembrane transport	0.00369366272679349	0.0167140442243448	PLN/CASQ2/PPP3R2	3
BP	GO:1904892	regulation of receptor signaling pathway via STAT	0.00369366272679349	0.0167140442243448	EGF/F2R/RET	3
MF	GO:0019956	chemokine binding	0.00375175061008258	0.0107357786688517	CXCR4/FGF2	2
BP	GO:0002021	response to dietary excess	0.00378870806739711	0.0170101173690167	ADRB3/ADRB1	2
BP	GO:0007431	salivary gland development	0.00378870806739711	0.0170101173690167	FGF10/HGF	2
BP	GO:0110110	positive regulation of animal organ morphogenesis	0.00378870806739711	0.0170101173690167	FGF10/FGF2	2
BP	GO:0034764	positive regulation of transmembrane transport	0.00379497871682177	0.0170101173690167	FGF19/F2R/P2RX5/PPP3R2	4
BP	GO:0050878	regulation of body fluid levels	0.00392856194425364	0.017567343033738	FGF10/CHRM1/F2R/VEGFA/OXTR	5
MF	GO:0004993	G protein-coupled serotonin receptor activity	0.00397920962849339	0.0110467610582055	CHRM1/HTR2B	2
MF	GO:0099589	serotonin receptor activity	0.00397920962849339	0.0110467610582055	CHRM1/HTR2B	2
BP	GO:0030212	hyaluronan metabolic process	0.00401142152013261	0.0176465317915811	EGF/FGF2	2
BP	GO:0031128	developmental induction	0.00401142152013261	0.0176465317915811	FGF10/FGF2	2
BP	GO:0042462	eye photoreceptor cell development	0.00401142152013261	0.0176465317915811	NTRK2/VEGFA	2
BP	GO:0045762	positive regulation of adenylate cyclase activity	0.00401142152013261	0.0176465317915811	ADRB3/ADRB1	2
BP	GO:0090050	positive regulation of cell migration involved in sprouting angiogenesis	0.00401142152013261	0.0176465317915811	VEGFA/FGF2	2
BP	GO:0090075	relaxation of muscle	0.00401142152013261	0.0176465317915811	PLN/SLC8A1	2
BP	GO:0098664	G protein-coupled serotonin receptor signaling pathway	0.00401142152013261	0.0176465317915811	CHRM1/HTR2B	2
BP	GO:0045055	regulated exocytosis	0.00408722196727532	0.0179383630785972	GRIN3A/CACNA1I/ADCY1/ADRA1A	4
BP	GO:0051897	positive regulation of protein kinase B signaling	0.00416186929421648	0.0182237971866846	EGF/RET/FGF2	3
BP	GO:0030224	monocyte differentiation	0.00424008997270407	0.0184385563950618	VEGFA/PDE1B	2
BP	GO:0032228	regulation of synaptic transmission, GABAergic	0.00424008997270407	0.0184385563950618	ADRA1A/OXTR	2
BP	GO:0086010	membrane depolarization during action potential	0.00424008997270407	0.0184385563950618	SLC8A1/CACNA1I	2
BP	GO:0031623	receptor internalization	0.00425963569261131	0.0184811653848765	EGF/VEGFA/HTR2B	3
BP	GO:0043500	muscle adaptation	0.00435879116893945	0.0188681919093817	TNNC1/CAMK2B/ADRA1A	3
BP	GO:0048863	stem cell differentiation	0.00445762623167929	0.0191080970747068	FGF19/RET/HTR2B/FGF2	4
BP	GO:0007588	excretion	0.00447468096053261	0.0191080970747068	ADRA1A/AVPR1A	2
BP	GO:0010092	specification of animal organ identity	0.00447468096053261	0.0191080970747068	FGF10/FGF2	2
BP	GO:0051385	response to mineralocorticoid	0.00447468096053261	0.0191080970747068	NTRK3/AVPR1A	2
BP	GO:0060999	positive regulation of dendritic spine development	0.00447468096053261	0.0191080970747068	CAMK1/CAMK2B	2
BP	GO:0071312	cellular response to alkaloid	0.00447468096053261	0.0191080970747068	SLC8A1/CASQ2	2
CC	GO:0030018	Z disc	0.00453266522111401	0.0145045287075648	SLC8A1/CASQ2/ADRA1A	3
BP	GO:0055007	cardiac muscle cell differentiation	0.00456129276347665	0.0194341822012399	SLC8A1/VEGFA/ADRA1A	3
BP	GO:0003014	renal system process	0.00466465039980246	0.0198299936278598	F2R/ADRA1A/AVPR1A	3
BP	GO:0007617	mating behavior	0.00471516214488669	0.0199621246430678	AVPR1A/OXTR	2
BP	GO:0098657	import into cell	0.00471678894519745	0.0199621246430678	SLC8A1/CACNA1A/SLC8A3/PPP3R2	4
BP	GO:0032570	response to progesterone	0.00496150131246092	0.0209044588631687	CD38/OXTR	2
BP	GO:0042755	eating behavior	0.00496150131246092	0.0209044588631687	ADRB3/OXTR	2
CC	GO:0042383	sarcolemma	0.0051394193485083	0.0160886170909825	SLC8A1/SLC8A3/ADRA1A	3
BP	GO:0007210	serotonin receptor signaling pathway	0.00521366637495598	0.0216778759800801	CHRM1/HTR2B	2
BP	GO:0010762	regulation of fibroblast migration	0.00521366637495598	0.0216778759800801	SLC8A1/FGF2	2
BP	GO:0032941	secretion by tissue	0.00521366637495598	0.0216778759800801	FGF10/CHRM1	2
BP	GO:0035886	vascular associated smooth muscle cell differentiation	0.00521366637495598	0.0216778759800801	NFATC1/VEGFA	2
BP	GO:1902692	regulation of neuroblast proliferation	0.00521366637495598	0.0216778759800801	VEGFA/FGF2	2
BP	GO:1903115	regulation of actin filament-based movement	0.00521366637495598	0.0216778759800801	TNNC1/PLN	2
BP	GO:0048565	digestive tract development	0.00542800019980812	0.0225196682250245	FGF10/RET/OXTR	3
BP	GO:0042417	dopamine metabolic process	0.00547162536865994	0.0226017466208698	GRIN2A/PDE1B	2
BP	GO:0050850	positive regulation of calcium-mediated signaling	0.00547162536865994	0.0226017466208698	P2RX5/PPP3R2	2
MF	GO:0016298	lipase activity	0.00557761644905452	0.0152564214635903	CHRM1/PLCB2/PLCB4	3
CC	GO:0150034	distal axon	0.00559481759977952	0.0171415688163458	NTRK2/CHRM1/SLC8A1/SLC8A3	4
BP	GO:0021983	pituitary gland development	0.00573534645403087	0.0235883229432593	FGF10/FGF2	2
BP	GO:0071542	dopaminergic neuron differentiation	0.00573534645403087	0.0235883229432593	VEGFD/VEGFA	2
BP	GO:0052548	regulation of endopeptidase activity	0.00580612688636241	0.0238277415076691	GRIN2B/F2R/VEGFA/HGF/GRIN2A	5
MF	GO:0019838	growth factor binding	0.0058185638126105	0.0156848241905153	NTRK2/NTRK1/NTRK3	3
CC	GO:0031674	I band	0.00590650088688194	0.0175141761458315	SLC8A1/CASQ2/ADRA1A	3
BP	GO:0034329	cell junction assembly	0.00591982763434941	0.0242418859497332	NTRK2/NTRK1/VEGFA/NTRK3/OXTR	5
CC	GO:0005891	voltage-gated calcium channel complex	0.00595968493851209	0.0175141761458315	CACNA1A/CACNA1I	2
BP	GO:0007595	lactation	0.00600479791528065	0.0244315382990818	VEGFA/OXTR	2
BP	GO:0042596	fear response	0.00600479791528065	0.0244315382990818	GRPR/ADRB1	2
BP	GO:0051954	positive regulation of amine transport	0.00600479791528065	0.0244315382990818	AVPR1A/OXTR	2
MF	GO:0015298	solute:cation antiporter activity	0.0060216234864067	0.0160003138353092	SLC8A1/SLC8A3	2
BP	GO:0090596	sensory organ morphogenesis	0.00616585039915572	0.0250330885584566	NTRK2/FGF10/VEGFA/FGF2	4
BP	GO:0007586	digestion	0.00626236782044753	0.0253335781091156	FGF10/CHRM1/OXTR	3
BP	GO:0003009	skeletal muscle contraction	0.0062799481599601	0.0253335781091156	TNNC1/SLC8A3	2
BP	GO:0044058	regulation of digestive system process	0.0062799481599601	0.0253335781091156	FGF10/OXTR	2
CC	GO:0005770	late endosome	0.00632961179485985	0.0182292819691964	GRIN2B/NTRK1/F2R/CXCR4	4
BP	GO:0007409	axonogenesis	0.00639043503142804	0.0257245537570861	NTRK2/NTRK1/RET/VEGFA/ADCY1	5
BP	GO:0019098	reproductive behavior	0.00656076571854543	0.0262985450367064	AVPR1A/OXTR	2
BP	GO:1900744	regulation of p38MAPK cascade	0.00656076571854543	0.0262985450367064	VEGFA/HGF	2
MF	GO:0005245	voltage-gated calcium channel activity	0.00659283391938437	0.0172713677324717	CACNA1A/CACNA1I	2
BP	GO:0014074	response to purine-containing compound	0.00664211364227075	0.0265537076335564	P2RX5/SLC8A1/CASQ2	3
BP	GO:1903532	positive regulation of secretion by cell	0.006652432028449	0.0265537076335564	CD38/CACNA1I/AVPR1A/OXTR	4
BP	GO:0055123	digestive system development	0.00677168413880983	0.0269163797215586	FGF10/RET/OXTR	3
BP	GO:2001056	positive regulation of cysteine-type endopeptidase activity	0.00677168413880983	0.0269163797215586	GRIN2B/F2R/GRIN2A	3
BP	GO:0033173	calcineurin-NFAT signaling cascade	0.00684721924402583	0.027046516013902	NFATC1/PPP3R2	2
BP	GO:0035272	exocrine system development	0.00684721924402583	0.027046516013902	FGF10/HGF	2
BP	GO:2001239	regulation of extrinsic apoptotic signaling pathway in absence of ligand	0.00684721924402583	0.027046516013902	FGF10/RET	2
BP	GO:0030177	positive regulation of Wnt signaling pathway	0.00690275628861069	0.0271617068382895	EGF/FGF10/FGF2	3
BP	GO:0043542	endothelial cell migration	0.00690503306753984	0.0271617068382895	EGF/VEGFA/FGF18/FGF2	4
BP	GO:0043547	positive regulation of GTPase activity	0.00707692748222389	0.0277802370730776	NTRK1/F2R/NTRK3/ADRB1	4
BP	GO:0008542	visual learning	0.00713927751149246	0.0279670871111357	GRIN2A/PDE1B	2
BP	GO:0072073	kidney epithelium development	0.00716942278605499	0.0280272692832171	RET/VEGFA/FGF2	3
BP	GO:0001754	eye photoreceptor cell differentiation	0.00743690941772864	0.0287965523060798	NTRK2/VEGFA	2
BP	GO:0048483	autonomic nervous system development	0.00743690941772864	0.0287965523060798	NTRK1/RET	2
BP	GO:0060976	coronary vasculature development	0.00743690941772864	0.0287965523060798	VEGFA/FGF2	2
BP	GO:1903587	regulation of blood vessel endothelial cell proliferation involved in sprouting angiogenesis	0.00743690941772864	0.0287965523060798	VEGFA/FGF2	2
BP	GO:0032147	activation of protein kinase activity	0.00744214695674004	0.0287965523060798	EGF/VEGFA/NTRK3	3
BP	GO:0061351	neural precursor cell proliferation	0.00758079095486373	0.029273278310431	EGF/VEGFA/FGF2	3
BP	GO:0043535	regulation of blood vessel endothelial cell migration	0.00772096158502276	0.0296869271926016	VEGFA/FGF18/FGF2	3
BP	GO:0031281	positive regulation of cyclase activity	0.00774008398080128	0.0296869271926016	ADRB3/ADRB1	2
BP	GO:0042311	vasodilation	0.00774008398080128	0.0296869271926016	ADRB3/ADRB1	2
BP	GO:0052547	regulation of peptidase activity	0.00775054270060009	0.0296869271926016	GRIN2B/F2R/VEGFA/HGF/GRIN2A	5
BP	GO:0007269	neurotransmitter secretion	0.00786266278510776	0.0299349571095669	GRIN3A/ADCY1/ADRA1A	3
BP	GO:0071456	cellular response to hypoxia	0.00786266278510776	0.0299349571095669	SLC8A1/VEGFA/SLC8A3	3
BP	GO:0099643	signal release from synapse	0.00786266278510776	0.0299349571095669	GRIN3A/ADCY1/ADRA1A	3
CC	GO:0030315	T-tubule	0.00789165511598415	0.0222823203274847	SLC8A1/ADRA1A	2
BP	GO:0051146	striated muscle cell differentiation	0.00797905229628864	0.0303172007089444	SLC8A1/VEGFA/ADRA1A/AVPR1A	4
BP	GO:0072006	nephron development	0.00800589842966536	0.030338903705732	RET/VEGFA/FGF2	3
BP	GO:0038084	vascular endothelial growth factor signaling pathway	0.00804877033965358	0.030338903705732	VEGFD/VEGFA	2
BP	GO:0042461	photoreceptor cell development	0.00804877033965358	0.030338903705732	NTRK2/VEGFA	2
BP	GO:0051349	positive regulation of lyase activity	0.00804877033965358	0.030338903705732	ADRB3/ADRB1	2
BP	GO:0034763	negative regulation of transmembrane transport	0.00829698823591285	0.0310891100697446	PLN/CASQ2/PPP3R2	3
BP	GO:0043524	negative regulation of neuron apoptotic process	0.00829698823591285	0.0310891100697446	NTRK2/NTRK1/F2R	3
BP	GO:0045834	positive regulation of lipid metabolic process	0.00829698823591285	0.0310891100697446	AVPR1A/HTR2B/FGF2	3
MF	GO:0001664	G protein-coupled receptor binding	0.00829805420380712	0.0214366400265017	PTGER1/ADRB3/AVPR1A/ADRB1	4
BP	GO:0050873	brown fat cell differentiation	0.00836293775369902	0.031151532379201	ADRB3/ADRB1	2
BP	GO:0050982	detection of mechanical stimulus	0.00836293775369902	0.031151532379201	NTRK1/CXCR4	2
BP	GO:0097720	calcineurin-mediated signaling	0.00836293775369902	0.031151532379201	NFATC1/PPP3R2	2
BP	GO:2001236	regulation of extrinsic apoptotic signaling pathway	0.00844484983334218	0.0313949711451309	FGF10/RET/HGF	3
BP	GO:0050770	regulation of axonogenesis	0.00859426074746456	0.0318879028907883	NTRK2/RET/VEGFA	3
BP	GO:0048013	ephrin receptor signaling pathway	0.00868255560241653	0.0321525887151987	NTRK1/NTRK3	2
BP	GO:0051054	positive regulation of DNA metabolic process	0.00875307110725221	0.0323505318115988	EGF/FGF10/HGF/FGF2	4
BP	GO:0007632	visual behavior	0.00900759338494692	0.0329546781352146	GRIN2A/PDE1B	2
BP	GO:0009409	response to cold	0.00900759338494692	0.0329546781352146	ADRB3/ADRB1	2
BP	GO:0048260	positive regulation of receptor-mediated endocytosis	0.00900759338494692	0.0329546781352146	EGF/VEGFA	2
BP	GO:0035051	cardiocyte differentiation	0.0090518247189366	0.0329546781352146	SLC8A1/VEGFA/ADRA1A	3
BP	GO:0036294	cellular response to decreased oxygen levels	0.0090518247189366	0.0329546781352146	SLC8A1/VEGFA/SLC8A3	3
BP	GO:0048592	eye morphogenesis	0.0090518247189366	0.0329546781352146	NTRK2/VEGFA/FGF2	3
BP	GO:0060041	retina development in camera-type eye	0.0090518247189366	0.0329546781352146	NTRK2/RET/ATP2B2	3
BP	GO:0051047	positive regulation of secretion	0.0090555840234424	0.0329546781352146	CD38/CACNA1I/AVPR1A/OXTR	4
MF	GO:0017046	peptide hormone binding	0.00911197430162514	0.0231297447211943	AVPR1A/OXTR	2
BP	GO:0051056	regulation of small GTPase mediated signal transduction	0.00915792516987953	0.0332632684331257	NTRK1/FGF10/F2R/ADRA1A	4
MF	GO:0015081	sodium ion transmembrane transporter activity	0.00920215650198055	0.0231297447211943	SLC8A1/CACNA1I/SLC8A3	3
CC	GO:0034774	secretory granule lumen	0.00930230252619858	0.0257602223802422	VEGFD/EGF/VEGFA/HGF	4
BP	GO:0030857	negative regulation of epithelial cell differentiation	0.0093380207196906	0.0338525569493946	FGF10/VEGFA	2
BP	GO:0046488	phosphatidylinositol metabolic process	0.0095234571762085	0.0344589213856705	PLCB2/HTR2B/FGF2	3
BP	GO:0001822	kidney development	0.00957486593510267	0.03447657654896	FGF10/RET/VEGFA/FGF2	4
CC	GO:0060205	cytoplasmic vesicle lumen	0.00960157526543261	0.0260872988343829	VEGFD/EGF/VEGFA/HGF	4
BP	GO:0002043	blood vessel endothelial cell proliferation involved in sprouting angiogenesis	0.00967380734390649	0.03447657654896	VEGFA/FGF2	2
BP	GO:0006584	catecholamine metabolic process	0.00967380734390649	0.03447657654896	GRIN2A/PDE1B	2
BP	GO:0009712	catechol-containing compound metabolic process	0.00967380734390649	0.03447657654896	GRIN2A/PDE1B	2
BP	GO:0010761	fibroblast migration	0.00967380734390649	0.03447657654896	SLC8A1/FGF2	2
BP	GO:0014888	striated muscle adaptation	0.00967380734390649	0.03447657654896	TNNC1/CAMK2B	2
BP	GO:0055078	sodium ion homeostasis	0.00967380734390649	0.03447657654896	SLC8A1/AVPR1A	2
BP	GO:2000648	positive regulation of stem cell proliferation	0.00967380734390649	0.03447657654896	FGF10/FGF2	2
MF	GO:0016597	amino acid binding	0.0097990060860556	0.0243015350934179	GRIN2B/GRIN3A	2
CC	GO:0031983	vesicle lumen	0.00980454748936711	0.0261454599716456	VEGFD/EGF/VEGFA/HGF	4
BP	GO:0030856	regulation of epithelial cell differentiation	0.00984573832817726	0.0350234894375686	FGF10/VEGFA/FGF2	3
BP	GO:0045761	regulation of adenylate cyclase activity	0.0100149231133121	0.0355586034135575	ADRB3/ADRB1	2
BP	GO:0061564	axon development	0.0101108568180123	0.035832120611124	NTRK2/NTRK1/RET/VEGFA/ADCY1	5
BP	GO:0099173	postsynapse organization	0.0101743362924289	0.0359898164373977	GRIN2B/CAMK2B/NTRK3	3
BP	GO:0043271	negative regulation of ion transport	0.0103410116089983	0.0362508177904346	PLN/CASQ2/PPP3R2	3
BP	GO:0038066	p38MAPK cascade	0.010361338001685	0.0362508177904346	VEGFA/HGF	2
BP	GO:0050879	multicellular organismal movement	0.010361338001685	0.0362508177904346	TNNC1/SLC8A3	2
BP	GO:0050881	musculoskeletal movement	0.010361338001685	0.0362508177904346	TNNC1/SLC8A3	2
BP	GO:0051932	synaptic transmission, GABAergic	0.010361338001685	0.0362508177904346	ADRA1A/OXTR	2
BP	GO:0016049	cell growth	0.0103628392628774	0.0362508177904346	CXCR4/VEGFA/CD38/ADRA1A/AVPR1A	5
BP	GO:0048639	positive regulation of developmental growth	0.0105092750489423	0.0366953692316659	CXCR4/VEGFA/FGF2	3
BP	GO:0072001	renal system development	0.0105578905502472	0.0367973538295379	FGF10/RET/VEGFA/FGF2	4
BP	GO:0048016	inositol phosphate-mediated signaling	0.0107130221004655	0.0372695227568487	NFATC1/PPP3R2	2
BP	GO:1904064	positive regulation of cation transmembrane transport	0.0110236223624845	0.0382798315004956	F2R/P2RX5/PPP3R2	3
BP	GO:0002090	regulation of receptor internalization	0.0110699456183601	0.0383003957890708	EGF/VEGFA	2
BP	GO:0061098	positive regulation of protein tyrosine kinase activity	0.0110699456183601	0.0383003957890708	EGF/ADRA1A	2
BP	GO:0007259	receptor signaling pathway via JAK-STAT	0.0111982662665571	0.0386737938823175	EGF/F2R/RET	3
BP	GO:1901214	regulation of neuron death	0.0113662347020412	0.0391825109001276	GRIN2B/NTRK2/NTRK1/F2R	4
BP	GO:0001658	branching involved in ureteric bud morphogenesis	0.0114320788809471	0.0392667057215139	VEGFA/FGF2	2
BP	GO:1903670	regulation of sprouting angiogenesis	0.0114320788809471	0.0392667057215139	VEGFA/FGF2	2
BP	GO:0010950	positive regulation of endopeptidase activity	0.0115523621288552	0.0396080987275035	GRIN2B/F2R/GRIN2A	3
BP	GO:0051048	negative regulation of secretion	0.0117318191778795	0.0400784309211883	EGF/F2R/OXTR	3
BP	GO:0071453	cellular response to oxygen levels	0.0117318191778795	0.0400784309211883	SLC8A1/VEGFA/SLC8A3	3
MF	GO:0008201	heparin binding	0.0117949858710479	0.0288666759475646	FGF10/VEGFA/FGF2	3
BP	GO:0086065	cell communication involved in cardiac conduction	0.0117993923302823	0.0402367767234086	SLC8A1/CASQ2	2
BP	GO:0043534	blood vessel endothelial cell migration	0.0120955638272454	0.0411726912324187	VEGFA/FGF18/FGF2	3
BP	GO:0009895	negative regulation of catabolic process	0.0122136334188884	0.0415000877459005	HGF/ADRA1A/HTR2B/GRIN2A	4
BP	GO:0048771	tissue remodeling	0.0124657649987386	0.0422810204608379	FGF10/F2R/CD38	3
BP	GO:2001258	negative regulation of cation channel activity	0.0125494421374558	0.0424888255225288	CASQ2/PPP3R2	2
BP	GO:0035265	organ growth	0.0126532924987335	0.0426879761167237	FGF10/ADRA1A/FGF2	3
BP	GO:0050954	sensory perception of mechanical stimulus	0.0126532924987335	0.0426879761167237	NTRK1/ATP2B2/CXCR4	3
BP	GO:0030111	regulation of Wnt signaling pathway	0.0127156512956297	0.0427462320150956	EGF/FGF10/NFATC1/FGF2	4
BP	GO:0032386	regulation of intracellular transport	0.0127156512956297	0.0427462320150956	TNNC1/CHRM1/CAMK1/PLN	4
BP	GO:0046530	photoreceptor cell differentiation	0.0129321199582678	0.0433969901608421	NTRK2/VEGFA	2
BP	GO:0001933	negative regulation of protein phosphorylation	0.0129715608234153	0.0434524369632429	SLC8A1/HGF/NTRK3/SLC8A3	4
BP	GO:0046890	regulation of lipid biosynthetic process	0.0130332122981616	0.0435819585843287	FGF19/AVPR1A/HTR2B	3
BP	GO:0032496	response to lipopolysaccharide	0.0131007471533273	0.0436538077376249	PTGER1/FGF10/F2R/PTGFR	4
BP	GO:0048545	response to steroid hormone	0.0131007471533273	0.0436538077376249	CD38/NTRK3/AVPR1A/OXTR	4
CC	GO:0031594	neuromuscular junction	0.0132085729095257	0.034582445435849	F2R/SLC8A3	2
BP	GO:0097696	receptor signaling pathway via STAT	0.0132256088277963	0.0439925514693014	EGF/F2R/RET	3
BP	GO:0015800	acidic amino acid transport	0.0133198608909967	0.044151147289038	NTRK2/AVPR1A	2
BP	GO:0040014	regulation of multicellular organism growth	0.0133198608909967	0.044151147289038	ADRB3/ADRB1	2
BP	GO:0035725	sodium ion transmembrane transport	0.0134196325104015	0.0444042290396533	SLC8A1/CACNA1I/SLC8A3	3
BP	GO:0002040	sprouting angiogenesis	0.0136152853309001	0.0449731376086873	VEGFD/VEGFA/FGF2	3
BP	GO:0060675	ureteric bud morphogenesis	0.0137126359542231	0.0451374266826509	VEGFA/FGF2	2
BP	GO:0071300	cellular response to retinoic acid	0.0137126359542231	0.0451374266826509	RET/NTRK3	2
BP	GO:0034767	positive regulation of ion transmembrane transport	0.013812569222727	0.0453875758167944	F2R/P2RX5/PPP3R2	3
BP	GO:0007405	neuroblast proliferation	0.0141104162806683	0.0461264642554261	VEGFA/FGF2	2
BP	GO:0043954	cellular component maintenance	0.0141104162806683	0.0461264642554261	GRIN2B/F2R	2
BP	GO:0072171	mesonephric tubule morphogenesis	0.0141104162806683	0.0461264642554261	VEGFA/FGF2	2
BP	GO:0019216	regulation of lipid metabolic process	0.014164031550756	0.0462220375563398	FGF19/AVPR1A/HTR2B/FGF2	4
BP	GO:0007565	female pregnancy	0.0144142258949745	0.0469576843588859	VEGFA/CD38/OXTR	3
BP	GO:0038034	signal transduction in absence of ligand	0.0145131731168091	0.0471181099819692	FGF10/RET	2
BP	GO:0097192	extrinsic apoptotic signaling pathway in absence of ligand	0.0145131731168091	0.0471181099819692	FGF10/RET	2
CC	GO:0098982	GABA-ergic synapse	0.0147243935397944	0.0378627262451855	ATP2B2/ADRA1A	2
BP	GO:0055001	muscle cell development	0.0148235188583683	0.0480434047101988	SLC8A1/VEGFA/ADRA1A	3
BP	GO:0034394	protein localization to cell surface	0.014920877822493	0.0481122182847735	EGF/FGF10	2
BP	GO:0048645	animal organ formation	0.014920877822493	0.0481122182847735	FGF10/FGF2	2
BP	GO:0061180	mammary gland epithelium development	0.014920877822493	0.0481122182847735	FGF10/FGF2	2
BP	GO:0099504	synaptic vesicle cycle	0.0150306269374144	0.0483838177815581	GRIN3A/ADCY1/ADRA1A	3
BP	GO:0048839	inner ear development	0.0152393782070626	0.0489726458993061	FGF10/NTRK3/FGF2	3
BP	GO:0010952	positive regulation of peptidase activity	0.015449774200323	0.0495647578406303	GRIN2B/F2R/GRIN2A	3
BP	GO:0032872	regulation of stress-activated MAPK cascade	0.0156618164015657	0.050160141718528	FGF19/VEGFA/HGF	3
BP	GO:0001655	urogenital system development	0.0160065556728767	0.0510916322487783	FGF10/RET/VEGFA/FGF2	4
BP	GO:0002237	response to molecule of bacterial origin	0.0160065556728767	0.0510916322487783	PTGER1/FGF10/F2R/PTGFR	4
BP	GO:2001257	regulation of cation channel activity	0.0160908451241289	0.0512743568997453	PLN/CASQ2/PPP3R2	3
BP	GO:0070302	regulation of stress-activated protein kinase signaling cascade	0.0163078343737633	0.0518786140480791	FGF19/VEGFA/HGF	3
BP	GO:0060415	muscle tissue morphogenesis	0.0166006064841901	0.0527215241105936	TNNC1/MYLK	2
BP	GO:0035924	cellular response to vascular endothelial growth factor stimulus	0.0170326248765521	0.053912949525781	VEGFD/VEGFA	2
BP	GO:2000573	positive regulation of DNA biosynthetic process	0.0170326248765521	0.053912949525781	HGF/FGF2	2
BP	GO:0070997	neuron death	0.0172123143048333	0.0543909132032733	GRIN2B/NTRK2/NTRK1/F2R	4
BP	GO:0006887	exocytosis	0.0173669364866533	0.054788205621788	GRIN3A/CACNA1I/ADCY1/ADRA1A	4
BP	GO:0045669	positive regulation of osteoblast differentiation	0.0174694216569727	0.0549287287920733	HGF/FGF2	2
BP	GO:0072078	nephron tubule morphogenesis	0.0174694216569727	0.0549287287920733	VEGFA/FGF2	2
BP	GO:0045862	positive regulation of proteolysis	0.0178360412182135	0.0558539427035901	GRIN2B/EGF/F2R/GRIN2A	4
BP	GO:0043281	regulation of cysteine-type endopeptidase activity involved in apoptotic process	0.017873072251362	0.0558539427035901	F2R/VEGFA/HGF	3
BP	GO:0021536	diencephalon development	0.0179109689682399	0.0558539427035901	FGF10/FGF2	2
BP	GO:0045685	regulation of glial cell differentiation	0.0179109689682399	0.0558539427035901	CXCR4/NTRK3	2
BP	GO:0051339	regulation of lyase activity	0.0179109689682399	0.0558539427035901	ADRB3/ADRB1	2
BP	GO:0031279	regulation of cyclase activity	0.0183572390634819	0.0570579102694454	ADRB3/ADRB1	2
BP	GO:0072088	nephron epithelium morphogenesis	0.0183572390634819	0.0570579102694454	VEGFA/FGF2	2
BP	GO:0043154	negative regulation of cysteine-type endopeptidase activity involved in apoptotic process	0.0188082043057936	0.0581734997777889	VEGFA/HGF	2
BP	GO:0050772	positive regulation of axonogenesis	0.0188082043057936	0.0581734997777889	NTRK2/VEGFA	2
BP	GO:0090049	regulation of cell migration involved in sprouting angiogenesis	0.0188082043057936	0.0581734997777889	VEGFA/FGF2	2
CC	GO:0005901	caveola	0.0188230585480506	0.0475529900161278	F2R/ADRA1A	2
BP	GO:0003407	neural retina development	0.0192638371678637	0.0592794260859355	NTRK2/ATP2B2	2
BP	GO:0048844	artery morphogenesis	0.0192638371678637	0.0592794260859355	MYLK/VEGFA	2
BP	GO:0061333	renal tubule morphogenesis	0.0192638371678637	0.0592794260859355	VEGFA/FGF2	2
BP	GO:0042326	negative regulation of phosphorylation	0.0192908258939991	0.0592794260859355	SLC8A1/HGF/NTRK3/SLC8A3	4
BP	GO:0006836	neurotransmitter transport	0.0195196125523929	0.0597886678503021	GRIN3A/ADCY1/ADRA1A	3
BP	GO:0099003	vesicle-mediated transport in synapse	0.0195196125523929	0.0597886678503021	GRIN3A/ADCY1/ADRA1A	3
BP	GO:0048644	muscle organ morphogenesis	0.0197241102316039	0.0602204718182302	TNNC1/MYLK	2
BP	GO:0072028	nephron morphogenesis	0.0197241102316039	0.0602204718182302	VEGFA/FGF2	2
BP	GO:0002064	epithelial cell development	0.0197614866969067	0.0602375864587381	NTRK1/CXCR4/VEGFA	3
BP	GO:0001570	vasculogenesis	0.0201889961877784	0.0612453388352444	NTRK2/VEGFA	2
BP	GO:0014855	striated muscle cell proliferation	0.0201889961877784	0.0612453388352444	HGF/FGF2	2
BP	GO:0097061	dendritic spine organization	0.0201889961877784	0.0612453388352444	GRIN2B/CAMK2B	2
BP	GO:0043523	regulation of neuron apoptotic process	0.0209958518623901	0.0634898486939262	NTRK2/NTRK1/F2R	3
BP	GO:1901215	negative regulation of neuron death	0.0209958518623901	0.0634898486939262	NTRK2/NTRK1/F2R	3
BP	GO:0050848	regulation of calcium-mediated signaling	0.0211324980825366	0.0638012999434544	P2RX5/PPP3R2	2
MF	GO:0048306	calcium-dependent protein binding	0.0211609698179825	0.0511161089109708	TNNC1/CASQ2	2
BP	GO:0021675	nerve development	0.0216110599435959	0.0650389994492983	NTRK1/RET	2
BP	GO:0051899	membrane depolarization	0.0216110599435959	0.0650389994492983	SLC8A1/CACNA1I	2
MF	GO:0030165	PDZ domain binding	0.0216521137082414	0.0516319634581141	ATP2B2/ADRB1	2
BP	GO:0043583	ear development	0.0217564834159684	0.0653728883624027	FGF10/NTRK3/FGF2	3
BP	GO:0008306	associative learning	0.0220941265413084	0.0662823796239251	GRIN2A/PDE1B	2
BP	GO:0050900	leukocyte migration	0.0222358188860559	0.0666020736302718	VEGFD/RET/CXCR4/VEGFA	4
BP	GO:0097191	extrinsic apoptotic signaling pathway	0.0225321357001506	0.0673831692231632	FGF10/RET/HGF	3
BP	GO:0019935	cyclic-nucleotide-mediated signaling	0.0225816711051881	0.067424958134546	ADCY1/HTR2B	2
BP	GO:2000243	positive regulation of reproductive process	0.0230736669714048	0.0687856487072069	VEGFA/OXTR	2
BP	GO:0035023	regulation of Rho protein signal transduction	0.0235700875824213	0.0700452759502676	F2R/ADRA1A	2
BP	GO:0046889	positive regulation of lipid biosynthetic process	0.0235700875824213	0.0700452759502676	AVPR1A/HTR2B	2
BP	GO:0048588	developmental cell growth	0.0238582823397153	0.0707907720126764	CXCR4/VEGFA/ADRA1A	3
MF	GO:0042562	hormone binding	0.0241782947626367	0.0569261117196255	AVPR1A/OXTR	2
BP	GO:0060560	developmental growth involved in morphogenesis	0.0249492557447116	0.0739121701437081	FGF10/CXCR4/VEGFA	3
BP	GO:0106027	neuron projection organization	0.025085633895718	0.0740846758041765	GRIN2B/CAMK2B	2
BP	GO:2000117	negative regulation of cysteine-type endopeptidase activity	0.025085633895718	0.0740846758041765	VEGFA/HGF	2
CC	GO:0098981	cholinergic synapse	0.0253793450805287	0.0630107877861403	CHRM1	1
BP	GO:0001656	metanephros development	0.0255994900238079	0.0753674426787884	FGF10/RET	2
BP	GO:0072091	regulation of stem cell proliferation	0.0255994900238079	0.0753674426787884	FGF10/FGF2	2
BP	GO:0007411	axon guidance	0.0257850139455248	0.075446368332274	NTRK1/RET/VEGFA	3
BP	GO:0016358	dendrite development	0.0260669374740979	0.075446368332274	GRIN3A/CAMK1/CAMK2B	3
BP	GO:0097485	neuron projection guidance	0.0260669374740979	0.075446368332274	NTRK1/RET/VEGFA	3
BP	GO:0006835	dicarboxylic acid transport	0.0261176396908079	0.075446368332274	NTRK2/AVPR1A	2
BP	GO:0055017	cardiac muscle tissue growth	0.0261176396908079	0.075446368332274	ADRA1A/FGF2	2
BP	GO:0051403	stress-activated MAPK cascade	0.0266357887837045	0.075446368332274	FGF19/VEGFA/HGF	3
BP	GO:0002042	cell migration involved in sprouting angiogenesis	0.0266400569693951	0.075446368332274	VEGFA/FGF2	2
BP	GO:0003093	regulation of glomerular filtration	0.0266609002018057	0.075446368332274	F2R	1
BP	GO:0006171	cAMP biosynthetic process	0.0266609002018057	0.075446368332274	ADCY1	1
BP	GO:0007191	adenylate cyclase-activating dopamine receptor signaling pathway	0.0266609002018057	0.075446368332274	PTGER1	1
BP	GO:0010764	negative regulation of fibroblast migration	0.0266609002018057	0.075446368332274	FGF2	1
BP	GO:0014824	artery smooth muscle contraction	0.0266609002018057	0.075446368332274	CD38	1
BP	GO:0035860	glial cell-derived neurotrophic factor receptor signaling pathway	0.0266609002018057	0.075446368332274	RET	1
BP	GO:0060054	positive regulation of epithelial cell proliferation involved in wound healing	0.0266609002018057	0.075446368332274	FGF10	1
BP	GO:0060452	positive regulation of cardiac muscle contraction	0.0266609002018057	0.075446368332274	ADRA1A	1
BP	GO:0060947	cardiac vascular smooth muscle cell differentiation	0.0266609002018057	0.075446368332274	VEGFA	1
BP	GO:0070472	regulation of uterine smooth muscle contraction	0.0266609002018057	0.075446368332274	OXTR	1
BP	GO:0071073	positive regulation of phospholipid biosynthetic process	0.0266609002018057	0.075446368332274	HTR2B	1
BP	GO:0071476	cellular hypotonic response	0.0266609002018057	0.075446368332274	MYLK	1
BP	GO:0071600	otic vesicle morphogenesis	0.0266609002018057	0.075446368332274	FGF10	1
BP	GO:0090281	negative regulation of calcium ion import	0.0266609002018057	0.075446368332274	PLN	1
BP	GO:0099151	regulation of postsynaptic density assembly	0.0266609002018057	0.075446368332274	NTRK3	1
BP	GO:1901725	regulation of histone deacetylase activity	0.0266609002018057	0.075446368332274	VEGFA	1
BP	GO:1902946	protein localization to early endosome	0.0266609002018057	0.075446368332274	EGF	1
BP	GO:1903365	regulation of fear response	0.0266609002018057	0.075446368332274	GRPR	1
BP	GO:2000048	negative regulation of cell-cell adhesion mediated by cadherin	0.0266609002018057	0.075446368332274	VEGFA	1
BP	GO:0001558	regulation of cell growth	0.0268415639876867	0.0758444192558183	CXCR4/VEGFA/CD38/AVPR1A	4
BP	GO:0030595	leukocyte chemotaxis	0.0269227157910423	0.075960519553298	VEGFD/CXCR4/VEGFA	3
BP	GO:1903510	mucopolysaccharide metabolic process	0.0271667160360349	0.0765350573615486	EGF/FGF2	2
MF	GO:0005528	FK506 binding	0.027333876780306	0.062062682083507	NFATC1	1
MF	GO:0016595	glutamate binding	0.027333876780306	0.062062682083507	GRIN2B	1
MF	GO:0015297	antiporter activity	0.0273609673701483	0.062062682083507	SLC8A1/SLC8A3	2
BP	GO:0045807	positive regulation of endocytosis	0.027697591170628	0.0776843681353709	EGF/VEGFA	2
BP	GO:0061097	regulation of protein tyrosine kinase activity	0.027697591170628	0.0776843681353709	EGF/ADRA1A	2
BP	GO:0072080	nephron tubule development	0.027697591170628	0.0776843681353709	VEGFA/FGF2	2
MF	GO:0005539	glycosaminoglycan binding	0.0278048321403553	0.0623096238326035	FGF10/VEGFA/FGF2	3
CC	GO:0031094	platelet dense tubular network	0.0278822733951919	0.0669174561484605	F2R	1
CC	GO:0098691	dopaminergic synapse	0.0278822733951919	0.0669174561484605	ADRA1A	1
BP	GO:0045444	fat cell differentiation	0.028087088809573	0.0786604436971202	FGF10/ADRB3/ADRB1	3
BP	GO:0002690	positive regulation of leukocyte chemotaxis	0.028232656756158	0.0788352241674162	VEGFD/VEGFA	2
BP	GO:0006576	cellular biogenic amine metabolic process	0.028232656756158	0.0788352241674162	GRIN2A/PDE1B	2
BP	GO:0001503	ossification	0.0282854172368065	0.0788393303386029	SLC8A1/HGF/FGF18/FGF2	4
BP	GO:0031098	stress-activated protein kinase signaling cascade	0.0286792667855446	0.0788393303386029	FGF19/VEGFA/HGF	3
BP	GO:0051952	regulation of amine transport	0.0287718872783402	0.0788393303386029	AVPR1A/OXTR	2
BP	GO:0031330	negative regulation of cellular catabolic process	0.0289778515152572	0.0788393303386029	HGF/ADRA1A/HTR2B	3
BP	GO:0007494	midgut development	0.0292883439158639	0.0788393303386029	RET	1
BP	GO:0014831	gastro-intestinal system smooth muscle contraction	0.0292883439158639	0.0788393303386029	HTR2B	1
BP	GO:0032060	bleb assembly	0.0292883439158639	0.0788393303386029	MYLK	1
BP	GO:0035112	genitalia morphogenesis	0.0292883439158639	0.0788393303386029	FGF10	1
BP	GO:0044557	relaxation of smooth muscle	0.0292883439158639	0.0788393303386029	SLC8A1	1
BP	GO:0045793	positive regulation of cell size	0.0292883439158639	0.0788393303386029	RET	1
BP	GO:0060174	limb bud formation	0.0292883439158639	0.0788393303386029	FGF10	1
BP	GO:0060315	negative regulation of ryanodine-sensitive calcium-release channel activity	0.0292883439158639	0.0788393303386029	CASQ2	1
BP	GO:0060453	regulation of gastric acid secretion	0.0292883439158639	0.0788393303386029	OXTR	1
BP	GO:0060601	lateral sprouting from an epithelium	0.0292883439158639	0.0788393303386029	FGF10	1
BP	GO:0061140	lung secretory cell differentiation	0.0292883439158639	0.0788393303386029	FGF10	1
BP	GO:0061418	regulation of transcription from RNA polymerase II promoter in response to hypoxia	0.0292883439158639	0.0788393303386029	VEGFA	1
BP	GO:0070344	regulation of fat cell proliferation	0.0292883439158639	0.0788393303386029	FGF10	1
BP	GO:0070471	uterine smooth muscle contraction	0.0292883439158639	0.0788393303386029	OXTR	1
BP	GO:0071679	commissural neuron axon guidance	0.0292883439158639	0.0788393303386029	VEGFA	1
BP	GO:0090184	positive regulation of kidney development	0.0292883439158639	0.0788393303386029	RET	1
BP	GO:1905665	positive regulation of calcium ion import across plasma membrane	0.0292883439158639	0.0788393303386029	PPP3R2	1
BP	GO:1905668	positive regulation of protein localization to endosome	0.0292883439158639	0.0788393303386029	EGF	1
BP	GO:2001241	positive regulation of extrinsic apoptotic signaling pathway in absence of ligand	0.0292883439158639	0.0788393303386029	RET	1
BP	GO:0003300	cardiac muscle hypertrophy	0.0293152573252716	0.0788393303386029	ADRA1A/HTR2B	2
BP	GO:0061326	renal tubule development	0.0293152573252716	0.0788393303386029	VEGFA/FGF2	2
BP	GO:2001237	negative regulation of extrinsic apoptotic signaling pathway	0.0293152573252716	0.0788393303386029	FGF10/HGF	2
BP	GO:0097306	cellular response to alcohol	0.0298627415870818	0.0801979575766389	ADCY1/PTGFR	2
MF	GO:0004016	adenylate cyclase activity	0.0300266339339373	0.0657053401377923	ADCY1	1
MF	GO:0008331	high voltage-gated calcium channel activity	0.0300266339339373	0.0657053401377923	CACNA1A	1
BP	GO:0045936	negative regulation of phosphate metabolic process	0.0306471462628641	0.0821881036978646	SLC8A1/HGF/NTRK3/SLC8A3	4
BP	GO:0010563	negative regulation of phosphorus metabolic process	0.0308674996942674	0.0825363558547929	SLC8A1/HGF/NTRK3/SLC8A3	4
BP	GO:0014897	striated muscle hypertrophy	0.030969952023933	0.0825363558547929	ADRA1A/HTR2B	2
BP	GO:0060419	heart growth	0.030969952023933	0.0825363558547929	ADRA1A/FGF2	2
BP	GO:0006814	sodium ion transport	0.0314263301976549	0.0825363558547929	SLC8A1/CACNA1I/SLC8A3	3
BP	GO:0051402	neuron apoptotic process	0.0314263301976549	0.0825363558547929	NTRK2/NTRK1/F2R	3
BP	GO:0048144	fibroblast proliferation	0.0315296280862702	0.0825363558547929	VEGFD/FGF10	2
BP	GO:0001967	suckling behavior	0.0319088337771958	0.0825363558547929	OXTR	1
BP	GO:0006971	hypotonic response	0.0319088337771958	0.0825363558547929	MYLK	1
BP	GO:0010455	positive regulation of cell fate commitment	0.0319088337771958	0.0825363558547929	FGF2	1
BP	GO:0010749	regulation of nitric oxide mediated signal transduction	0.0319088337771958	0.0825363558547929	VEGFA	1
BP	GO:0014049	positive regulation of glutamate secretion	0.0319088337771958	0.0825363558547929	AVPR1A	1
BP	GO:0014842	regulation of skeletal muscle satellite cell proliferation	0.0319088337771958	0.0825363558547929	FGF2	1
BP	GO:0035815	positive regulation of renal sodium excretion	0.0319088337771958	0.0825363558547929	AVPR1A	1
BP	GO:0038180	nerve growth factor signaling pathway	0.0319088337771958	0.0825363558547929	NTRK1	1
BP	GO:0045602	negative regulation of endothelial cell differentiation	0.0319088337771958	0.0825363558547929	VEGFA	1
BP	GO:0051549	positive regulation of keratinocyte migration	0.0319088337771958	0.0825363558547929	FGF10	1
BP	GO:0060134	prepulse inhibition	0.0319088337771958	0.0825363558547929	GRIN3A	1
BP	GO:0070493	thrombin-activated receptor signaling pathway	0.0319088337771958	0.0825363558547929	F2R	1
BP	GO:0070857	regulation of bile acid biosynthetic process	0.0319088337771958	0.0825363558547929	FGF19	1
BP	GO:0097084	vascular associated smooth muscle cell development	0.0319088337771958	0.0825363558547929	VEGFA	1
BP	GO:0099150	regulation of postsynaptic specialization assembly	0.0319088337771958	0.0825363558547929	NTRK3	1
BP	GO:0099509	regulation of presynaptic cytosolic calcium ion concentration	0.0319088337771958	0.0825363558547929	ATP2B2	1
BP	GO:0150065	regulation of deacetylase activity	0.0319088337771958	0.0825363558547929	VEGFA	1
BP	GO:1902667	regulation of axon guidance	0.0319088337771958	0.0825363558547929	VEGFA	1
BP	GO:1902950	regulation of dendritic spine maintenance	0.0319088337771958	0.0825363558547929	GRIN2B	1
BP	GO:1905666	regulation of protein localization to endosome	0.0319088337771958	0.0825363558547929	EGF	1
BP	GO:0006898	receptor-mediated endocytosis	0.0320550303305309	0.0826751782452272	EGF/VEGFA/HTR2B	3
BP	GO:0014896	muscle hypertrophy	0.0320933181373878	0.0826751782452272	ADRA1A/HTR2B	2
BP	GO:0070252	actin-mediated cell contraction	0.0320933181373878	0.0826751782452272	TNNC1/PLN	2
BP	GO:0003007	heart morphogenesis	0.0323718622976483	0.0832795806191874	TNNC1/VEGFA/HTR2B	3
BP	GO:1901655	cellular response to ketone	0.0326609973723809	0.0839095542249785	ADCY1/PTGFR	2
MF	GO:0005165	neurotrophin receptor binding	0.0327120821544128	0.0688365583986666	NTRK1	1
MF	GO:0005527	macrolide binding	0.0327120821544128	0.0688365583986666	NFATC1	1
MF	GO:0051378	serotonin binding	0.0327120821544128	0.0688365583986666	HTR2B	1
MF	GO:0003779	actin binding	0.0329379231047383	0.0688365583986666	TNNC1/MYLK/CAMK2B/CXCR4	4
BP	GO:0060828	regulation of canonical Wnt signaling pathway	0.0330104848170653	0.0846926646998048	EGF/FGF10/FGF2	3
BP	GO:1903829	positive regulation of protein localization	0.0331230700644613	0.0848666768138089	EGF/CHRM1/CAMK1/CD38	4
BP	GO:0015837	amine transport	0.0332326410863054	0.0850325067471458	AVPR1A/OXTR	2
BP	GO:0014013	regulation of gliogenesis	0.0338082246738372	0.0856733603563037	CXCR4/NTRK3	2
BP	GO:0060840	artery development	0.0338082246738372	0.0856733603563037	MYLK/VEGFA	2
CC	GO:0044853	plasma membrane raft	0.0341111917717941	0.0805247805760384	F2R/ADRA1A	2
BP	GO:0016055	Wnt signaling pathway	0.0342864364705058	0.0856733603563037	EGF/FGF10/NFATC1/FGF2	4
BP	GO:0044106	cellular amine metabolic process	0.0343877236289311	0.0856733603563037	GRIN2A/PDE1B	2
BP	GO:0005513	detection of calcium ion	0.0345223878228987	0.0856733603563037	CASQ2	1
BP	GO:0007512	adult heart development	0.0345223878228987	0.0856733603563037	ADRA1A	1
BP	GO:0010524	positive regulation of calcium ion transport into cytosol	0.0345223878228987	0.0856733603563037	P2RX5	1
BP	GO:0031392	regulation of prostaglandin biosynthetic process	0.0345223878228987	0.0856733603563037	AVPR1A	1
BP	GO:0033605	positive regulation of catecholamine secretion	0.0345223878228987	0.0856733603563037	OXTR	1
BP	GO:0036006	cellular response to macrophage colony-stimulating factor stimulus	0.0345223878228987	0.0856733603563037	PDE1B	1
BP	GO:0045741	positive regulation of epidermal growth factor-activated receptor activity	0.0345223878228987	0.0856733603563037	EGF	1
BP	GO:0048012	hepatocyte growth factor receptor signaling pathway	0.0345223878228987	0.0856733603563037	HGF	1
BP	GO:0051280	negative regulation of release of sequestered calcium ion into cytosol	0.0345223878228987	0.0856733603563037	CASQ2	1
BP	GO:0051481	negative regulation of cytosolic calcium ion concentration	0.0345223878228987	0.0856733603563037	SLC8A1	1
BP	GO:0060221	retinal rod cell differentiation	0.0345223878228987	0.0856733603563037	NTRK2	1
BP	GO:0061000	negative regulation of dendritic spine development	0.0345223878228987	0.0856733603563037	GRIN3A	1
BP	GO:0070341	fat cell proliferation	0.0345223878228987	0.0856733603563037	FGF10	1
BP	GO:0097475	motor neuron migration	0.0345223878228987	0.0856733603563037	VEGFA	1
BP	GO:1901862	negative regulation of muscle tissue development	0.0345223878228987	0.0856733603563037	FGF3	1
BP	GO:1901894	regulation of ATPase-coupled calcium transmembrane transporter activity	0.0345223878228987	0.0856733603563037	PLN	1
BP	GO:1904889	regulation of excitatory synapse assembly	0.0345223878228987	0.0856733603563037	NTRK3	1
BP	GO:1905064	negative regulation of vascular associated smooth muscle cell differentiation	0.0345223878228987	0.0856733603563037	NFATC1	1
BP	GO:1905874	regulation of postsynaptic density organization	0.0345223878228987	0.0856733603563037	NTRK3	1
BP	GO:0198738	cell-cell signaling by wnt	0.0347584430796038	0.0861464157894493	EGF/FGF10/NFATC1/FGF2	4
BP	GO:0051091	positive regulation of DNA-binding transcription factor activity	0.0349659398125275	0.0864474984098268	NTRK1/VEGFA/ADCY1	3
BP	GO:0001708	cell fate specification	0.0349711135444816	0.0864474984098268	NTRK3/FGF2	2
CC	GO:0099059	integral component of presynaptic active zone membrane	0.035353308113886	0.0821109091677353	ATP2B2	1
MF	GO:0043176	amine binding	0.0353902408846035	0.0723360967531456	HTR2B	1
MF	GO:1901338	catecholamine binding	0.0353902408846035	0.0723360967531456	ADRB3	1
BP	GO:0007218	neuropeptide signaling pathway	0.0355583701119846	0.087784726213962	GRPR/CYSLTR1	2
BP	GO:0018958	phenol-containing compound metabolic process	0.0361494691212001	0.0890121992906434	GRIN2A/PDE1B	2
BP	GO:0031532	actin cytoskeleton reorganization	0.0361494691212001	0.0890121992906434	FGF10/NTRK3	2
BP	GO:0048259	regulation of receptor-mediated endocytosis	0.036744386459816	0.0892225977032554	EGF/VEGFA	2
BP	GO:0001976	nervous system process involved in regulation of systemic arterial blood pressure	0.0371290240442345	0.0892225977032554	ADRA1A	1
BP	GO:0014061	regulation of norepinephrine secretion	0.0371290240442345	0.0892225977032554	OXTR	1
BP	GO:0014841	skeletal muscle satellite cell proliferation	0.0371290240442345	0.0892225977032554	FGF2	1
BP	GO:0030049	muscle filament sliding	0.0371290240442345	0.0892225977032554	TNNC1	1
BP	GO:0030213	hyaluronan biosynthetic process	0.0371290240442345	0.0892225977032554	EGF	1
BP	GO:0044849	estrous cycle	0.0371290240442345	0.0892225977032554	OXTR	1
BP	GO:0048243	norepinephrine secretion	0.0371290240442345	0.0892225977032554	OXTR	1
BP	GO:0051547	regulation of keratinocyte migration	0.0371290240442345	0.0892225977032554	FGF10	1
BP	GO:0060009	Sertoli cell development	0.0371290240442345	0.0892225977032554	NTRK1	1
BP	GO:0060019	radial glial cell differentiation	0.0371290240442345	0.0892225977032554	FGF10	1
BP	GO:0061043	regulation of vascular wound healing	0.0371290240442345	0.0892225977032554	CXCR4	1
BP	GO:0070572	positive regulation of neuron projection regeneration	0.0371290240442345	0.0892225977032554	HGF	1
BP	GO:0090128	regulation of synapse maturation	0.0371290240442345	0.0892225977032554	CAMK2B	1
BP	GO:1901077	regulation of relaxation of muscle	0.0371290240442345	0.0892225977032554	PLN	1
BP	GO:1901298	regulation of hydrogen peroxide-mediated programmed cell death	0.0371290240442345	0.0892225977032554	HGF	1
BP	GO:1902947	regulation of tau-protein kinase activity	0.0371290240442345	0.0892225977032554	HGF	1
BP	GO:1904321	response to forskolin	0.0371290240442345	0.0892225977032554	ADCY1	1
BP	GO:1904322	cellular response to forskolin	0.0371290240442345	0.0892225977032554	ADCY1	1
CC	GO:0032591	dendritic spine membrane	0.0378311213239692	0.0864711344547866	ATP2B2	1
BP	GO:0030004	cellular monovalent inorganic cation homeostasis	0.0379455801636291	0.0910693923927098	SLC8A1/AVPR1A	2
BP	GO:0001894	tissue homeostasis	0.0380099786097041	0.0911086212945624	F2R/VEGFA/CD38	3
MF	GO:0030297	transmembrane receptor protein tyrosine kinase activator activity	0.0380611295167161	0.0761222590334323	EGF	1
MF	GO:0140313	molecular sequestering activity	0.0380611295167161	0.0761222590334323	CASQ2	1
BP	GO:1903131	mononuclear cell differentiation	0.0384201459953437	0.0919755010191562	NTRK1/NFATC1/VEGFA/PDE1B	4
BP	GO:0048640	negative regulation of developmental growth	0.0385518087908298	0.0921743120648338	ADRB3/ADRB1	2
MF	GO:1901681	sulfur compound binding	0.0386636519096438	0.0765046729275931	FGF10/VEGFA/FGF2	3
BP	GO:0031667	response to nutrient levels	0.0386719073378854	0.0923450079504166	NTRK1/ADRB3/SLC8A1/ADRB1	4
BP	GO:0072009	nephron epithelium development	0.0391617602707722	0.0926464118059847	VEGFA/FGF2	2
BP	GO:0001977	renal system process involved in regulation of blood volume	0.0397287603867481	0.0926464118059847	F2R	1
BP	GO:0002031	G protein-coupled receptor internalization	0.0397287603867481	0.0926464118059847	HTR2B	1
BP	GO:0010838	positive regulation of keratinocyte proliferation	0.0397287603867481	0.0926464118059847	FGF10	1
BP	GO:0014857	regulation of skeletal muscle cell proliferation	0.0397287603867481	0.0926464118059847	FGF2	1
BP	GO:0043129	surfactant homeostasis	0.0397287603867481	0.0926464118059847	VEGFA	1
BP	GO:0045989	positive regulation of striated muscle contraction	0.0397287603867481	0.0926464118059847	ADRA1A	1
BP	GO:0048484	enteric nervous system development	0.0397287603867481	0.0926464118059847	RET	1
BP	GO:0048712	negative regulation of astrocyte differentiation	0.0397287603867481	0.0926464118059847	NTRK3	1
BP	GO:0048934	peripheral nervous system neuron differentiation	0.0397287603867481	0.0926464118059847	NTRK2	1
BP	GO:0048935	peripheral nervous system neuron development	0.0397287603867481	0.0926464118059847	NTRK2	1
BP	GO:0051284	positive regulation of sequestering of calcium ion	0.0397287603867481	0.0926464118059847	CASQ2	1
BP	GO:0051290	protein heterotetramerization	0.0397287603867481	0.0926464118059847	GRIN2B	1
BP	GO:0060572	morphogenesis of an epithelial bud	0.0397287603867481	0.0926464118059847	FGF10	1
BP	GO:0061744	motor behavior	0.0397287603867481	0.0926464118059847	GRPR	1
BP	GO:0071599	otic vesicle development	0.0397287603867481	0.0926464118059847	FGF10	1
BP	GO:1903727	positive regulation of phospholipid metabolic process	0.0397287603867481	0.0926464118059847	HTR2B	1
BP	GO:1904251	regulation of bile acid metabolic process	0.0397287603867481	0.0926464118059847	FGF19	1
BP	GO:2001279	regulation of unsaturated fatty acid biosynthetic process	0.0397287603867481	0.0926464118059847	AVPR1A	1
MF	GO:0005126	cytokine receptor binding	0.0397440760567678	0.077814717332198	VEGFD/NTRK1/VEGFA	3
BP	GO:0009308	amine metabolic process	0.0397754109757761	0.0926464118059847	GRIN2A/PDE1B	2
BP	GO:0032412	regulation of ion transmembrane transporter activity	0.0401127914013589	0.0933176104257379	PLN/CASQ2/PPP3R2	3
CC	GO:0098688	parallel fiber to Purkinje cell synapse	0.0403026944484012	0.0906810625089026	ATP2B2	1
BP	GO:0045165	cell fate commitment	0.0404689436823886	0.0940307809090795	FGF10/NTRK3/FGF2	3
MF	GO:0050780	dopamine receptor binding	0.0407247673924168	0.0789042368228076	PTGER1	1
MF	GO:0022853	active ion transmembrane transporter activity	0.0415788965601252	0.0797286057750855	ATP2B2/SLC8A1/SLC8A3	3
BP	GO:0042752	regulation of circadian rhythm	0.041638323601366	0.0963286693478032	ADCY1/ADRB1	2
BP	GO:0045446	endothelial cell differentiation	0.0422665368435299	0.0963286693478032	CXCR4/VEGFA	2
BP	GO:2000278	regulation of DNA biosynthetic process	0.0422665368435299	0.0963286693478032	HGF/FGF2	2
BP	GO:0007158	neuron cell-cell adhesion	0.0423216147503798	0.0963286693478032	RET	1
BP	GO:0010421	hydrogen peroxide-mediated programmed cell death	0.0423216147503798	0.0963286693478032	HGF	1
BP	GO:0014819	regulation of skeletal muscle contraction	0.0423216147503798	0.0963286693478032	SLC8A3	1
BP	GO:0021984	adenohypophysis development	0.0423216147503798	0.0963286693478032	FGF2	1
BP	GO:0030214	hyaluronan catabolic process	0.0423216147503798	0.0963286693478032	FGF2	1
BP	GO:0033275	actin-myosin filament sliding	0.0423216147503798	0.0963286693478032	TNNC1	1
BP	GO:0036376	sodium ion export across plasma membrane	0.0423216147503798	0.0963286693478032	SLC8A1	1
BP	GO:0045187	regulation of circadian sleep/wake cycle, sleep	0.0423216147503798	0.0963286693478032	ADRB1	1
BP	GO:0045779	negative regulation of bone resorption	0.0423216147503798	0.0963286693478032	CD38	1
BP	GO:0048266	behavioral response to pain	0.0423216147503798	0.0963286693478032	NTRK1	1
BP	GO:0050872	white fat cell differentiation	0.0423216147503798	0.0963286693478032	FGF10	1
BP	GO:0060841	venous blood vessel development	0.0423216147503798	0.0963286693478032	VEGFA	1
BP	GO:0061101	neuroendocrine cell differentiation	0.0423216147503798	0.0963286693478032	FGF2	1
BP	GO:1905664	regulation of calcium ion import across plasma membrane	0.0423216147503798	0.0963286693478032	PPP3R2	1
BP	GO:0007548	sex differentiation	0.0426398006744664	0.0969365252743265	NTRK1/FGF10/VEGFA	3
CC	GO:0001518	voltage-gated sodium channel complex	0.0427680428885934	0.0933120935751128	CACNA1I	1
CC	GO:0098945	intrinsic component of presynaptic active zone membrane	0.0427680428885934	0.0933120935751128	ATP2B2	1
BP	GO:0071901	negative regulation of protein serine/threonine kinase activity	0.0428983326047731	0.0974074713995807	SLC8A1/SLC8A3	2
BP	GO:0046942	carboxylic acid transport	0.0433763065703674	0.0983749727959529	NTRK2/FGF19/AVPR1A	3
MF	GO:0003953	NAD+ nucleosidase activity	0.0433811738029609	0.0806889832735073	CD38	1
MF	GO:0050135	NAD(P)+ nucleosidase activity	0.0433811738029609	0.0806889832735073	CD38	1
MF	GO:0061809	NAD+ nucleotidase, cyclic ADP-ribose generating	0.0433811738029609	0.0806889832735073	CD38	1
BP	GO:0022612	gland morphogenesis	0.0435336878280941	0.0984962674487666	FGF10/HGF	2
BP	GO:0030203	glycosaminoglycan metabolic process	0.0435336878280941	0.0984962674487666	EGF/FGF2	2
BP	GO:0022898	regulation of transmembrane transporter activity	0.0437469673003175	0.0985472442826846	PLN/CASQ2/PPP3R2	3
BP	GO:0015850	organic hydroxy compound transport	0.044119230613922	0.0985472442826846	EGF/FGF19/OXTR	3
BP	GO:0046660	female sex differentiation	0.0441725795504648	0.0985472442826846	FGF10/VEGFA	2
BP	GO:0072089	stem cell proliferation	0.0441725795504648	0.0985472442826846	FGF10/FGF2	2
BP	GO:0051222	positive regulation of protein transport	0.0448685570335198	0.0985472442826846	CHRM1/CAMK1/CD38	3
BP	GO:0001991	regulation of systemic arterial blood pressure by circulatory renin-angiotensin	0.0449076049895778	0.0985472442826846	F2R	1
BP	GO:0003184	pulmonary valve morphogenesis	0.0449076049895778	0.0985472442826846	NFATC1	1
BP	GO:0010763	positive regulation of fibroblast migration	0.0449076049895778	0.0985472442826846	SLC8A1	1
BP	GO:0016202	regulation of striated muscle tissue development	0.0449076049895778	0.0985472442826846	FGF3	1
BP	GO:0033194	response to hydroperoxide	0.0449076049895778	0.0985472442826846	CD38	1
BP	GO:0035729	cellular response to hepatocyte growth factor stimulus	0.0449076049895778	0.0985472442826846	HGF	1
BP	GO:0036005	response to macrophage colony-stimulating factor	0.0449076049895778	0.0985472442826846	PDE1B	1
BP	GO:0045217	cell-cell junction maintenance	0.0449076049895778	0.0985472442826846	F2R	1
BP	GO:0045956	positive regulation of calcium ion-dependent exocytosis	0.0449076049895778	0.0985472442826846	CACNA1I	1
BP	GO:0048557	embryonic digestive tract morphogenesis	0.0449076049895778	0.0985472442826846	FGF10	1
BP	GO:0048875	chemical homeostasis within a tissue	0.0449076049895778	0.0985472442826846	VEGFA	1
BP	GO:0051969	regulation of transmission of nerve impulse	0.0449076049895778	0.0985472442826846	AVPR1A	1
BP	GO:0060457	negative regulation of digestive system process	0.0449076049895778	0.0985472442826846	OXTR	1
BP	GO:0072189	ureter development	0.0449076049895778	0.0985472442826846	RET	1
BP	GO:0072224	metanephric glomerulus development	0.0449076049895778	0.0985472442826846	RET	1
BP	GO:0090594	inflammatory response to wounding	0.0449076049895778	0.0985472442826846	F2R	1
BP	GO:0097107	postsynaptic density assembly	0.0449076049895778	0.0985472442826846	NTRK3	1
BP	GO:0097468	programmed cell death in response to reactive oxygen species	0.0449076049895778	0.0985472442826846	HGF	1
BP	GO:1901163	regulation of trophoblast cell migration	0.0449076049895778	0.0985472442826846	VEGFA	1
BP	GO:1901550	regulation of endothelial cell development	0.0449076049895778	0.0985472442826846	VEGFA	1
BP	GO:1903140	regulation of establishment of endothelial barrier	0.0449076049895778	0.0985472442826846	VEGFA	1
BP	GO:0044089	positive regulation of cellular component biogenesis	0.0450017366023702	0.0986396446220739	NTRK2/NTRK1/VEGFA/OXTR	4
CC	GO:0005639	integral component of nuclear inner membrane	0.045227182008716	0.0943871624529725	P2RX5	1
CC	GO:0031229	intrinsic component of nuclear inner membrane	0.045227182008716	0.0943871624529725	P2RX5	1
CC	GO:0090533	cation-transporting ATPase complex	0.045227182008716	0.0943871624529725	PLN	1
MF	GO:0042165	neurotransmitter binding	0.0460303679893231	0.0847687964951891	GRIN3A	1
BP	GO:0002688	regulation of leukocyte chemotaxis	0.0461102454844257	0.100935959573799	VEGFD/VEGFA	2
BP	GO:0046683	response to organophosphorus	0.0467630554409065	0.100935959573799	P2RX5/SLC8A1	2
BP	GO:0048593	camera-type eye morphogenesis	0.0474192884796339	0.100935959573799	NTRK2/VEGFA	2
BP	GO:0001696	gastric acid secretion	0.0474867489134119	0.100935959573799	OXTR	1
BP	GO:0003159	morphogenesis of an endothelium	0.0474867489134119	0.100935959573799	CXCR4	1
BP	GO:0006851	mitochondrial calcium ion transmembrane transport	0.0474867489134119	0.100935959573799	SLC8A3	1
BP	GO:0007635	chemosensory behavior	0.0474867489134119	0.100935959573799	NTRK1	1
BP	GO:0010522	regulation of calcium ion transport into cytosol	0.0474867489134119	0.100935959573799	P2RX5	1
BP	GO:0030540	female genitalia development	0.0474867489134119	0.100935959573799	FGF10	1
BP	GO:0031643	positive regulation of myelination	0.0474867489134119	0.100935959573799	HGF	1
BP	GO:0038128	ERBB2 signaling pathway	0.0474867489134119	0.100935959573799	EGF	1
BP	GO:0043116	negative regulation of vascular permeability	0.0474867489134119	0.100935959573799	VEGFA	1
BP	GO:0043117	positive regulation of vascular permeability	0.0474867489134119	0.100935959573799	VEGFA	1
BP	GO:0043217	myelin maintenance	0.0474867489134119	0.100935959573799	CXCR4	1
BP	GO:0046827	positive regulation of protein export from nucleus	0.0474867489134119	0.100935959573799	CAMK1	1
BP	GO:0046851	negative regulation of bone remodeling	0.0474867489134119	0.100935959573799	CD38	1
BP	GO:0048569	post-embryonic animal organ development	0.0474867489134119	0.100935959573799	VEGFA	1
BP	GO:0050802	circadian sleep/wake cycle, sleep	0.0474867489134119	0.100935959573799	ADRB1	1
BP	GO:0060602	branch elongation of an epithelium	0.0474867489134119	0.100935959573799	FGF10	1
BP	GO:0060644	mammary gland epithelial cell differentiation	0.0474867489134119	0.100935959573799	FGF2	1
BP	GO:0061154	endothelial tube morphogenesis	0.0474867489134119	0.100935959573799	CXCR4	1
BP	GO:0061450	trophoblast cell migration	0.0474867489134119	0.100935959573799	VEGFA	1
BP	GO:0071071	regulation of phospholipid biosynthetic process	0.0474867489134119	0.100935959573799	HTR2B	1
BP	GO:0086103	G protein-coupled receptor signaling pathway involved in heart process	0.0474867489134119	0.100935959573799	PLN	1
BP	GO:0090190	positive regulation of branching involved in ureteric bud morphogenesis	0.0474867489134119	0.100935959573799	VEGFA	1
BP	GO:1901387	positive regulation of voltage-gated calcium channel activity	0.0474867489134119	0.100935959573799	PPP3R2	1
BP	GO:2000811	negative regulation of anoikis	0.0474867489134119	0.100935959573799	NTRK2	1
BP	GO:0032874	positive regulation of stress-activated MAPK cascade	0.0480789221946752	0.101966036332331	FGF19/VEGFA	2
BP	GO:0042542	response to hydrogen peroxide	0.0480789221946752	0.101966036332331	SLC8A1/HGF	2
CC	GO:0098802	plasma membrane signaling receptor complex	0.0485225951101196	0.0998179099408175	GRIN2B/GRIN3A/GRIN2A	3
BP	GO:0021700	developmental maturation	0.0487106461606166	0.103190374436345	RET/CAMK2B/VEGFA	3
BP	GO:0070304	positive regulation of stress-activated protein kinase signaling cascade	0.049408302488325	0.104551497229759	FGF19/VEGFA	2
BP	GO:0048608	reproductive structure development	0.0494980345022138	0.104624608044813	NTRK1/FGF10/VEGFA	3

## Sheet: Supplementary Table 5
ID	Description	pvalue	p.adjust	geneID	Count
hsa04020	Calcium signaling pathway	7.26267917029998e-81	1.2056047422698e-78	FGF3/GRIN2B/NTRK2/VEGFD/PTGER1/CALML5/NTRK1/GRPR/TNNC1/GRIN3A/CYSLTR1/EGF/FGF10/ADRB3/CHRM1/CAMK1/PLN/FGF19/F2R/MYLK/RET/ADRA1D/CAMK2B/ATP2B2/NFATC1/P2RX5/SLC8A1/CXCR4/CACNA1A/PDE1A/VEGFA/CD38/HGF/NTRK3/PLCB2/CACNA1I/ADCY1/SLC8A3/CASQ2/ADRA1A/AVPR1A/HTR2B/OXTR/GRIN2A/FGF18/PPP3R2/PDE1B/FGF2/PTGFR/ADRB1/PLCB4	51
hsa04022	cGMP-PKG signaling pathway	1.95962431734057e-14	1.62648818339267e-12	CALML5/ADRB3/PLN/MYLK/ADRA1D/ATP2B2/NFATC1/SLC8A1/PLCB2/ADCY1/SLC8A3/ADRA1A/PPP3R2/ADRB1/PLCB4	15
hsa04015	Rap1 signaling pathway	3.92285979981758e-14	2.1706490892324e-12	FGF3/GRIN2B/VEGFD/CALML5/EGF/FGF10/FGF19/F2R/VEGFA/HGF/PLCB2/ADCY1/GRIN2A/FGF18/FGF2/PLCB4	16
hsa04261	Adrenergic signaling in cardiomyocytes	3.37054233684565e-12	1.39877506979094e-10	CALML5/TNNC1/PLN/ADRA1D/CAMK2B/ATP2B2/SLC8A1/PLCB2/ADCY1/SLC8A3/ADRA1A/ADRB1/PLCB4	13
hsa04010	MAPK signaling pathway	8.51104400335217e-12	2.82566660911292e-10	FGF3/NTRK2/VEGFD/NTRK1/EGF/FGF10/FGF19/RET/NFATC1/CACNA1A/VEGFA/HGF/CACNA1I/FGF18/PPP3R2/FGF2	16
hsa04080	Neuroactive ligand-receptor interaction	1.77151693630809e-11	4.90119685711904e-10	GRIN2B/PTGER1/GRPR/GRIN3A/CYSLTR1/ADRB3/CHRM1/F2R/ADRA1D/P2RX5/ADRA1A/AVPR1A/HTR2B/OXTR/GRIN2A/PTGFR/ADRB1	17
hsa04014	Ras signaling pathway	6.00195177430657e-11	1.4233199921927e-09	FGF3/GRIN2B/NTRK2/VEGFD/CALML5/NTRK1/EGF/FGF10/FGF19/VEGFA/HGF/GRIN2A/FGF18/FGF2	14
hsa04970	Salivary secretion	1.93439419027538e-10	4.01386794482141e-09	CALML5/ADRB3/ADRA1D/ATP2B2/CD38/PLCB2/ADCY1/ADRA1A/ADRB1/PLCB4	10
hsa04024	cAMP signaling pathway	4.31646472600128e-10	7.96147938351347e-09	GRIN2B/CALML5/GRIN3A/CHRM1/PLN/F2R/CAMK2B/ATP2B2/NFATC1/ADCY1/OXTR/GRIN2A/ADRB1	13
hsa04921	Oxytocin signaling pathway	1.25476463196779e-09	2.08290928906653e-08	CALML5/CAMK1/MYLK/CAMK2B/NFATC1/CD38/PLCB2/ADCY1/OXTR/PPP3R2/PLCB4	11
hsa04720	Long-term potentiation	4.54641847949104e-09	6.86095879632284e-08	GRIN2B/CALML5/CAMK2B/PLCB2/ADCY1/GRIN2A/PPP3R2/PLCB4	8
hsa04924	Renin secretion	5.77612065523358e-09	7.99030023973979e-08	CALML5/ADRB3/PDE1A/PLCB2/PPP3R2/PDE1B/ADRB1/PLCB4	8
hsa04151	PI3K-Akt signaling pathway	1.45406238353586e-08	1.85672581282271e-07	FGF3/NTRK2/VEGFD/NTRK1/EGF/FGF10/CHRM1/FGF19/F2R/RET/VEGFA/HGF/FGF18/FGF2	14
hsa04713	Circadian entrainment	8.80044668255657e-08	1.04348153521742e-06	GRIN2B/CALML5/CAMK2B/PLCB2/CACNA1I/ADCY1/GRIN2A/PLCB4	8
hsa04925	Aldosterone synthesis and secretion	9.53961044311137e-08	1.05571688903766e-06	CALML5/CAMK1/CAMK2B/ATP2B2/PLCB2/CACNA1I/ADCY1/PLCB4	8
hsa05218	Melanoma	2.13055719744454e-07	2.21045309234871e-06	FGF3/EGF/FGF10/FGF19/HGF/FGF18/FGF2	7
hsa04724	Glutamatergic synapse	3.55095373416082e-07	3.46740188159233e-06	GRIN2B/GRIN3A/CACNA1A/PLCB2/ADCY1/GRIN2A/PPP3R2/PLCB4	8
hsa05207	Chemical carcinogenesis - receptor activation	4.29254149887985e-07	3.95867716007808e-06	FGF3/EGF/FGF10/ADRB3/CACNA1A/VEGFA/ADCY1/FGF18/FGF2/ADRB1	10
hsa04810	Regulation of actin cytoskeleton	8.65507346003567e-07	7.56180102297853e-06	FGF3/EGF/FGF10/CHRM1/FGF19/F2R/MYLK/CXCR4/FGF18/FGF2	10
hsa04270	Vascular smooth muscle contraction	1.07377788417076e-06	8.91235643861733e-06	CALML5/MYLK/ADRA1D/PLCB2/ADCY1/ADRA1A/AVPR1A/PLCB4	8
hsa04750	Inflammatory mediator regulation of TRP channels	1.73029531458414e-06	1.36775724867127e-05	CALML5/NTRK1/CAMK2B/PLCB2/ADCY1/HTR2B/PLCB4	7
hsa05031	Amphetamine addiction	3.01329022664554e-06	2.27366444374164e-05	GRIN2B/CALML5/GRIN3A/CAMK2B/GRIN2A/PPP3R2	6
hsa04081	Hormone signaling	4.8445254018407e-06	3.49648355089372e-05	ADRB3/ADRA1D/PLCB2/ADCY1/ADRA1A/AVPR1A/OXTR/ADRB1/PLCB4	9
hsa04971	Gastric acid secretion	5.32376866569958e-06	3.68227332710887e-05	CALML5/MYLK/CAMK2B/PLCB2/ADCY1/PLCB4	6
hsa05163	Human cytomegalovirus infection	6.26378196322107e-06	4.15915122357879e-05	PTGER1/CALML5/NFATC1/CXCR4/VEGFA/PLCB2/ADCY1/PPP3R2/PLCB4	9
hsa04728	Dopaminergic synapse	1.17938074268594e-05	7.52989243407178e-05	GRIN2B/CALML5/CAMK2B/CACNA1A/PLCB2/GRIN2A/PLCB4	7
hsa04961	Endocrine and other factor-regulated calcium reabsorption	1.43507189184052e-05	8.82303459427874e-05	ATP2B2/SLC8A1/PLCB2/SLC8A3/PLCB4	5
hsa04540	Gap junction	1.61504222096339e-05	9.57489316714008e-05	EGF/PLCB2/ADCY1/HTR2B/ADRB1/PLCB4	6
hsa04371	Apelin signaling pathway	1.73320114454146e-05	9.92108241358214e-05	CALML5/MYLK/SLC8A1/PLCB2/ADCY1/SLC8A3/PLCB4	7
hsa04072	Phospholipase D signaling pathway	2.59763241940766e-05	0.000143735660540557	EGF/F2R/PLCB2/ADCY1/AVPR1A/PTGFR/PLCB4	7
hsa05226	Gastric cancer	2.71245190207101e-05	0.00014524742443348	FGF3/EGF/FGF10/FGF19/HGF/FGF18/FGF2	7
hsa05414	Dilated cardiomyopathy	3.43657582250235e-05	0.000178272370792309	TNNC1/PLN/SLC8A1/ADCY1/SLC8A3/ADRB1	6
hsa04725	Cholinergic synapse	6.02815784391813e-05	0.000303234606694064	CHRM1/CAMK2B/CACNA1A/PLCB2/ADCY1/PLCB4	6
hsa05033	Nicotine addiction	9.698817037452e-05	0.000473530478887362	GRIN2B/GRIN3A/CACNA1A/GRIN2A	4
hsa04742	Taste transduction	0.000150172128224594	0.000712244951008075	CACNA1A/PDE1A/PLCB2/PDE1B/PLCB4	5
hsa05017	Spinocerebellar ataxia	0.000199423297209748	0.000919562981578284	GRIN2B/GRIN3A/CACNA1A/PLCB2/GRIN2A/PLCB4	6
hsa04912	GnRH signaling pathway	0.000217172595125959	0.000974341913267816	CALML5/CAMK2B/PLCB2/ADCY1/PLCB4	5
hsa05224	Breast cancer	0.000231503883139763	0.0010113064368737	FGF3/EGF/FGF10/FGF19/FGF18/FGF2	6
hsa04916	Melanogenesis	0.000319323465414825	0.00132519238147152	CALML5/CAMK2B/PLCB2/ADCY1/PLCB4	5
hsa04933	AGE-RAGE signaling pathway in diabetic complications	0.000319323465414825	0.00132519238147152	VEGFD/NFATC1/VEGFA/PLCB2/PLCB4	5
hsa04972	Pancreatic secretion	0.000399489427862558	0.00161744500061426	ATP2B2/CD38/PLCB2/ADCY1/PLCB4	5
hsa04922	Glucagon signaling pathway	0.000417197553202115	0.00164892366265598	CALML5/CAMK2B/PLCB2/PPP3R2/PLCB4	5
hsa04927	Cortisol synthesis and secretion	0.000583521871354561	0.00225266582895017	PLCB2/CACNA1I/ADCY1/PLCB4	4
hsa04722	Neurotrophin signaling pathway	0.000705572782316738	0.00266193367874042	NTRK2/CALML5/NTRK1/CAMK2B/NTRK3	5
hsa04611	Platelet activation	0.000880199930115132	0.00324695974220249	F2R/MYLK/PLCB2/ADCY1/PLCB4	5
hsa04926	Relaxin signaling pathway	0.00101333019513561	0.0036568002694024	VEGFD/VEGFA/PLCB2/ADCY1/PLCB4	5
hsa05214	Glioma	0.00105368045070238	0.00372150967694884	CALML5/EGF/CAMK1/CAMK2B	4
hsa01521	EGFR tyrosine kinase inhibitor resistance	0.00127634762580166	0.00441403553923073	EGF/VEGFA/HGF/FGF2	4
hsa04911	Insulin secretion	0.00166927571626396	0.00564050746743563	CAMK2B/PLCB2/ADCY1/PLCB4	4
hsa05417	Lipid and atherosclerosis	0.00169894803236013	0.00564050746743563	CALML5/CAMK2B/NFATC1/PLCB2/PPP3R2/PLCB4	6
hsa04260	Cardiac muscle contraction	0.00174207861416677	0.00567029509709183	TNNC1/SLC8A1/SLC8A3/CASQ2	4
hsa05032	Morphine addiction	0.00205543879658759	0.00656159308141425	CACNA1A/PDE1A/ADCY1/PDE1B	4
hsa04934	Cushing syndrome	0.00221109346840586	0.00692531161802592	CAMK2B/PLCB2/CACNA1I/ADCY1/PLCB4	5
hsa05030	Cocaine addiction	0.00304481832253416	0.00935999706556797	GRIN2B/GRIN3A/GRIN2A	3
hsa04310	Wnt signaling pathway	0.00364693086877419	0.0110071004403003	CAMK2B/NFATC1/PLCB2/PPP3R2/PLCB4	5
hsa04726	Serotonergic synapse	0.00478735424198136	0.0141910857887305	CACNA1A/PLCB2/HTR2B/PLCB4	4
hsa05034	Alcoholism	0.00506651861317365	0.0147467685707117	GRIN2B/NTRK2/CALML5/GRIN3A/GRIN2A	5
hsa04923	Regulation of lipolysis in adipocytes	0.00515248540422455	0.0147467685707117	ADRB3/ADCY1/ADRB1	3
hsa04730	Long-term depression	0.00540105806134239	0.0151961972573362	CACNA1A/PLCB2/PLCB4	3
hsa04978	Mineral absorption	0.00565674699980012	0.0156503333661137	ATP2B2/SLC8A1/SLC8A3	3
hsa05167	Kaposi sarcoma-associated herpesvirus infection	0.00603468250089838	0.0164222507401497	CALML5/NFATC1/VEGFA/PPP3R2/FGF2	5
hsa04929	GnRH secretion	0.00675173970450297	0.0180772385636692	PLCB2/CACNA1I/PLCB4	3
hsa04510	Focal adhesion	0.00698345568111869	0.0184008514772334	VEGFD/EGF/MYLK/VEGFA/HGF	5
hsa05022	Pathways of neurodegeneration - multiple diseases	0.00731997617725453	0.0189861882097539	GRIN2B/CALML5/CHRM1/CAMK2B/PLCB2/GRIN2A/PPP3R2/PLCB4	8
hsa05010	Alzheimer disease	0.0081007195375523	0.0206879914343643	GRIN2B/CALML5/CHRM1/PLCB2/GRIN2A/PPP3R2/PLCB4	7
hsa05230	Central carbon metabolism in cancer	0.00861630856797916	0.0216713215497658	NTRK1/RET/NTRK3	3
hsa04114	Oocyte meiosis	0.00928808756531365	0.0223701862935952	CALML5/CAMK2B/ADCY1/PPP3R2	4
hsa04915	Estrogen signaling pathway	0.00928808756531365	0.0223701862935952	CALML5/PLCB2/ADCY1/PLCB4	4
hsa05223	Non-small cell lung cancer	0.00929845092926545	0.0223701862935952	EGF/RET/HGF	3
hsa04918	Thyroid hormone synthesis	0.0100114149023732	0.0237413553399136	PLCB2/ADCY1/PLCB4	3
hsa04723	Retrograde endocannabinoid signaling	0.0117761749321886	0.0275330287146944	CACNA1A/PLCB2/ADCY1/PLCB4	4
hsa05235	PD-L1 expression and PD-1 checkpoint pathway in cancer	0.0163650106363913	0.0377304411894577	EGF/NFATC1/PPP3R2	3
hsa05143	African trypanosomiasis	0.0203744856826074	0.0453641239280495	PLCB2/PLCB4	2
hsa05216	Thyroid cancer	0.0203744856826074	0.0453641239280495	NTRK1/RET	2
hsa04070	Phosphatidylinositol signaling system	0.0204958391241187	0.0453641239280495	CALML5/PLCB2/PLCB4	3
hsa05410	Hypertrophic cardiomyopathy	0.0210489757117744	0.045975394317823	TNNC1/SLC8A1/SLC8A3	3
hsa05142	Chagas disease	0.0233435068244889	0.0496797709341688	PLCB2/ADCY1/PLCB4	3
hsa05146	Amoebiasis	0.0233435068244889	0.0496797709341688	PLCB2/ADCY1/PLCB4	3
hsa04625	C-type lectin receptor signaling pathway	0.0245399899960154	0.0512725110472503	CALML5/NFATC1/PPP3R2	3
hsa05219	Bladder cancer	0.0247096438781929	0.0512725110472503	EGF/VEGFA	2
hsa04062	Chemokine signaling pathway	0.0276517769447481	0.0560243751486905	CXCR4/PLCB2/ADCY1/PLCB4	4
hsa04066	HIF-1 signaling pathway	0.0276746913385098	0.0560243751486905	EGF/CAMK2B/VEGFA	3
hsa04928	Parathyroid hormone synthesis, secretion and action	0.0310139365399547	0.0620278730799095	PLCB2/ADCY1/PLCB4	3
hsa05205	Proteoglycans in cancer	0.0329706501162004	0.0651562847534437	CAMK2B/VEGFA/HGF/FGF2	4
hsa05415	Diabetic cardiomyopathy	0.0334820512323263	0.0653884765243078	PLN/CAMK2B/PLCB2/PLCB4	4
hsa04919	Thyroid hormone signaling pathway	0.0360305122804652	0.0687478740064049	PLN/PLCB2/PLCB4	3
hsa04935	Growth hormone synthesis, secretion and action	0.0360305122804652	0.0687478740064049	PLCB2/ADCY1/PLCB4	3
hsa05170	Human immunodeficiency virus 1 infection	0.0377417154384318	0.0711945995770417	CALML5/NFATC1/CXCR4/PPP3R2	4
hsa04973	Carbohydrate digestion and absorption	0.0383366126625681	0.0715042438425427	PLCB2/PLCB4	2
hsa00230	Purine metabolism	0.0406446656915058	0.0749668278309996	PDE1A/ADCY1/PDE1B	3
hsa04370	VEGF signaling pathway	0.0496613351225366	0.0905910069268251	VEGFA/PPP3R2	2

## Sheet: Supplementary Table 6
Description	setSize	enrichmentScore	NES	pvalue	p.adjust	core_enrichment
KEGG OLFACTORY TRANSDUCTION	202	0.652509384375284	2.53383753996394	1e-10	1.86e-08	CALML5/GUCA1C/OR10Q1/OR2S2/OR5AU1/OR7G3/OR10K2/CLCA4/OR7E24/OR6C65/OR51A7/OR4X2/CLCA2/OR7A5/OR13D1/CALML3/OR51D1/OR5AS1/OR51B4/OR1D2/OR51A4/OR6C2/OR7G1/OR2G3/OR1K1/OR2H1/OR4D11/OR8H2/OR11H4/OR10G3/OR2B3/OR1F1/OR8H1/OR5A1/OR5AP2/OR4D9/OR2Z1/OR52I2/OR10A3/PDC/OR2AT4/GUCA1A/OR4D5/OR2V2/OR1A1/OR6A2/OR10K1/OR10P1/OR8A1/OR7C1/OR52K1/OR3A3/OR13H1/OR1J1/OR14J1/OR8B12/OR6S1/OR6C75/OR56A4/OR9A4/OR4D10/OR9Q…
KEGG SYSTEMIC LUPUS ERYTHEMATOSUS	123	-0.59222	-2.05922	1.17630530770209e-08	1.09396393616295e-06	H2BC21/H2AC14/H2BC9/H2AC11/CD40/HLA-DRB1/H2BC18/TNF/H3C3/C6/HLA-DRB5/H4C14/H4C1/CD80/HLA-DMA/H2BC14/HLA-DMB/HLA-DPB1/H2AC4/H3C1/H4C5/C5/C1QA/H2AC6/H3C7/FCGR2A/H3C6/H2AC16/C3/CD86/FCGR3A/H2BC6/C1R/FCGR1A/FCGR2B/HLA-DQB1/C1QB/H3C2/H3C13/C8B/C1QC/C1S/H3C11/H2BC4/C8A/CD28/H2BC7/C4B/HLA-DQA1/H2BC5/H2AC18/H2AC13/H2AC17/HLA-DOA/H4C9/ELANE/H2BC12/H4C8/H2AC19/H4C4/H3C10/C7/C4A/GRIN2A/H2BC11/H3C8/H2BC8/H2A…
KEGG NEUROACTIVE LIGAND RECEPTOR INTERACTION	262	-0.467906	-1.78772	5.36256869679425e-07	3.32479259201243e-05	P2RX4/GPR50/GRM7/TACR1/LPAR4/HRH4/TACR3/P2RY13/PRL/GRIN2C/LPAR1/MTNR1B/TBXA2R/BDKRB1/GLRB/C5AR1/OPRK1/SCTR/FPR1/CHRNA5/NR3C1/F2RL1/PTH1R/GRM2/CALCRL/CHRNA3/PTGER4/HTR2A/C3AR1/CHRNB1/PTGIR/CALCR/GRIK4/PTAFR/CHRNB4/GALR2/S1PR4/HTR4/NPY5R/ADORA3/SSTR2/NMBR/CHRNA4/NMUR2/THRB/P2RY6/GHR/EDNRB/GRIK3/S1PR1/HRH3/GRM3/FPR3/GABRG2/CHRNA6/P2RY8/HTR1B/GLP2R/F2/RXFP1/P2RX2/F2R/TACR2/SSTR3/AVPR1A/ADRA2B/GPR156/…
KEGG MATURITY ONSET DIABETES OF THE YOUNG	24	-0.808238	-2.13333	1.08025227686291e-06	4.44387121992039e-05	NEUROD1/GCK/NEUROG3/PAX6/NKX6-1/ONECUT1/PKLR/NKX2-2/PAX4/SLC2A2
KEGG HEMATOPOIETIC CELL LINEAGE	83	-0.6151	-2.01671	1.19458903761301e-06	4.44387121992039e-05	CSF2RA/CSF3R/IL1B/TPO/HLA-DRB1/ITGA1/CSF3/TNF/KITLG/IL3RA/CD4/HLA-DRB5/CD3E/CD3G/ITGA4/CD2/CD34/GP1BA/CD8A/ITGA3/CD1A/CD33/CD14/IL2RA/CD55/ITGA2B/CSF1R/FCGR1A/CD5/ITGAM/FLT3/IL9R/CD1E/CD1B/CD1D/CD38/CD36/KIT/CD1C/IL5RA/CR1/THPO/CD19/IL6/CD37/ANPEP/MS4A1/FCER2/CD22/CR2
KEGG INTESTINAL IMMUNE NETWORK FOR IGA PRODUCTION	45	-0.677836	-2.02415	9.67592162322652e-06	0.000299953570320022	CD40LG/MAP3K14/IL4/HLA-DRA/HLA-DPA1/AICDA/ITGB7/CD40/HLA-DRB1/HLA-DRB5/TGFB1/CCR9/ICOS/CCR10/ITGA4/CD80/HLA-DMA/HLA-DMB/HLA-DPB1/CXCL12/TNFSF13B/CD86/HLA-DQB1/IL2/CD28/HLA-DQA1/HLA-DOA/TNFRSF13B/CXCR4/CCL25/TNFRSF17/TNFRSF13C/IL6/MADCAM1
KEGG COMPLEMENT AND COAGULATION CASCADES	68	-0.606965	-1.92428	1.52043943158753e-05	0.000367227945187561	BDKRB1/C6/C5AR1/KLKB1/CFH/F13A1/KNG1/C5/C3AR1/PLAT/SERPINF2/C1QA/SERPINE1/C3/C1R/CD55/C1QB/FGB/C8B/C1QC/C1S/C8A/CFB/C4B/F13B/F2/F2R/SERPING1/A2M/C7/C4A/CR1/PROC/F7/FGG/F10/C8G/F11/CR2
KEGG CELL ADHESION MOLECULES CAMS	130	-0.518933	-1.82584	1.57947503306478e-05	0.000367227945187561	PDCD1/ITGB7/CDH5/SDC4/CNTNAP1/CD40/HLA-DRB1/PDCD1LG2/CD6/PTPRM/CLDN7/PECAM1/HLA-G/CD4/ITGA9/ITGB2/SELPLG/HLA-DRB5/NLGN2/ICOS/NCAM2/ITGA4/CD2/ICAM3/CD80/SPN/HLA-DMA/CD34/VCAN/HLA-DMB/HLA-DPB1/CLDN5/CD8A/NRXN1/ICAM1/CD86/CLDN15/ITGAM/HLA-DQB1/ITGAL/NFASC/CNTN2/NLGN1/CD28/HLA-DQA1/JAM3/HLA-DOA/NLGN3/VCAM1/PTPRC/CLDN23/ICAM2/SIGLEC1/L1CAM/JAM2/NRXN3/MPZ/SELE/CADM3/CLDN8/MAG/SELL/CLDN10/SELP/NCAM1/NRX…
KEGG CHEMOKINE SIGNALING PATHWAY	186	-0.442905	-1.62208	0.000367212642225222	0.00726211471301314	CXCR3/SHC2/PXN/RAC2/GNG5/CCR9/ARRB2/GNG7/CCR10/CX3CR1/CCR3/GNB4/ADCY9/GNB5/WAS/CXCL16/PREX1/CXCL12/ITK/CCL4L2/NCF1/DOCK2/CCL1/GRK5/CCL21/ADCY2/RAP1B/XCL2/CCR5/GNGT2/CCL22/GNAI1/CCR6/CXCL14/VAV1/CCL18/PLCB2/JAK3/CCL15/PIK3CD/CCR2/PIK3CG/GNG11/CCR8/GNG2/CCR1/ELMO1/PRKCB/GNGT1/CCL3L3/CCL8/CCL2/CXCR4/ADCY1/RASGRP2/CCL11/CCL13/ADCY5/CCR4/CXCL13/CCL25/CCR7/CCL7/PF4V1/CCL19/GNG8/CCL23/CXCR5
KEGG PPAR SIGNALING PATHWAY	68	-0.557893	-1.7687	0.00039043627489318	0.00726211471301314	ACAA1/CYP27A1/CYP8B1/FADS2/OLR1/PCK1/APOA2/ACOX2/UCP1/CD36/SLC27A6/CYP4A22/HMGCS2/FABP3/RXRG/FABP2/FABP1/CYP4A11/FABP4/ADIPOQ/APOA1/APOC3
KEGG CELL CYCLE	124	0.458244398994685	1.68737645918457	0.0005087953833451	0.00860326739110806	CCNE1/SMC1B/CDC6/RBL1/CCND1/CDKN1C/ORC6/CHEK2/CHEK1/CDC25B/SKP2/MAD2L1/BUB1/BUB1B/PRKDC/PCNA/TTK/CDK1/ATR/DBF4/ESPL1/MCM3/MCM4/RAD21/CCNA2/SMC3/CDC25A/CDC45/ORC3/MCM6/CDC25C/STAG2/E2F5/YWHAZ/CCNB2/CDC14B/E2F1/CCNE2/CDC7/ANAPC4/ANAPC1/ANAPC7/PTTG1/CCNB3/E2F2/RBX1/YWHAQ/GSK3B/CCNB1/ORC4/CDC16/CDKN2A/CDC27/E2F3/WEE2/MCM2/EP300/RB1/BUB3/ANAPC10/CDK7/SMC1A/CDKN2B/HDAC2/MYC/SFN/MCM5/SMAD2
KEGG TYPE II DIABETES MELLITUS	46	-0.610474	-1.82232	0.000706873401891395	0.0109565377293166	SOCS2/TNF/CACNA1B/ABCC8/MAFA/IRS1/IRS2/PIK3CD/SOCS3/PIK3CG/CACNA1C/CACNA1A/MAPK10/SLC2A4/GCK/PKLR/IRS4/ADIPOQ/SLC2A2
KEGG CARDIAC MUSCLE CONTRACTION	77	-0.518024	-1.67929	0.00127208161213307	0.0182005522966732	CACNA1F/COX4I2/ATP1A3/TPM2/UQCRHL/CACNG1/CACNB2/CACNG4/CACNA1C/COX7A1/SLC8A1/COX8C/ATP1B2/FXYD2/CACNA2D1/CACNA2D2/CACNG3/TNNC1/ACTC1/ATP1A2/COX7B2
KEGG ASTHMA	26	-0.670682	-1.81141	0.00190676241165083	0.0231530497466196	CD40LG/IL4/HLA-DRA/HLA-DPA1/IL13/CD40/HLA-DRB1/TNF/HLA-DRB5/HLA-DMA/HLA-DMB/HLA-DPB1/FCER1G/FCER1A/HLA-DQB1/RNASE3/HLA-DQA1/HLA-DOA/CCL11/MS4A2
KEGG B CELL RECEPTOR SIGNALING PATHWAY	75	-0.506408	-1.63478	0.00196324410877356	0.0231530497466196	FOS/JUN/PLCG2/FCGR2B/VAV1/PIK3CD/CD72/PIK3CG/NFATC1/PRKCB/BTK/CARD11/CHP2/CD79A/CD19/CD79B/CD22/CR2
KEGG DILATED CARDIOMYOPATHY	90	-0.488704	-1.62149	0.0019916601932576	0.0231530497466196	CACNB3/TPM1/LAMA2/ITGB7/MYH6/TGFB3/SGCD/ITGA1/TNF/ITGA9/TGFB1/CACNA1F/ITGA4/ADCY9/IGF1/ITGA3/DES/TPM2/ITGB6/ITGA2B/ADCY2/DMD/CACNG1/CACNB2/CACNG4/CACNA1C/SLC8A1/ADCY1/ITGA7/ADCY5/CACNA2D1/CACNA2D2/CACNG3/PLN/TNNC1/ACTC1/ITGA8/SGCA
KEGG HYPERTROPHIC CARDIOMYOPATHY HCM	83	-0.50301	-1.6492	0.00243170667848396	0.0266057318940009	CACNB3/TPM1/LAMA2/ITGB7/MYH6/TGFB3/SGCD/ITGA1/TNF/ITGA9/TGFB1/CACNA1F/ITGA4/IGF1/ITGA3/DES/TPM2/ITGB6/ITGA2B/DMD/CACNG1/CACNB2/CACNG4/CACNA1C/SLC8A1/ITGA7/ACE/CACNA2D1/CACNA2D2/CACNG3/TNNC1/ACTC1/IL6/ITGA8/SGCA
KEGG DNA REPLICATION	36	0.589116345324869	1.71582985972531	0.00471437411481199	0.048152728429528	RPA4/RNASEH2A/RFC3/POLD3/POLA2/PRIM2/POLE2/PCNA/DNA2/MCM3/MCM4/RFC1/MCM6/POLA1/RFC2/RFC4/POLE3/SSBP1/MCM2/RNASEH2B/POLE/RPA3/MCM5/POLE4/FEN1/POLD1/MCM7/LIG1
KEGG AUTOIMMUNE THYROID DISEASE	39	-0.581603	-1.6726	0.00522124701211625	0.048152728429528	CD40LG/IL4/HLA-DRA/HLA-DPA1/FASLG/CD40/TPO/HLA-DRB1/HLA-G/HLA-DRB5/CD80/HLA-DMA/HLA-DMB/HLA-DPB1/CD86/IFNA1/HLA-DQB1/IL2/CD28/HLA-DQA1/HLA-DOA/TSHB/CGA
KEGG LEISHMANIA INFECTION	69	-0.502437	-1.59607	0.00533980714288142	0.048152728429528	NFKBIA/NCF2/IL4/NFKBIB/HLA-DRA/HLA-DPA1/NCF4/MAPK3/TGFB3/IL1B/CYBA/HLA-DRB1/TNF/ITGB2/HLA-DRB5/TGFB1/ITGA4/HLA-DMA/HLA-DMB/HLA-DPB1/IL12B/FOS/MAPK11/MAPK12/FCGR2A/JUN/NCF1/C3/FCGR3A/FCGR1A/ITGAM/HLA-DQB1/HLA-DQA1/HLA-DOA/PRKCB/CR1
KEGG CYTOKINE CYTOKINE RECEPTOR INTERACTION	245	-0.370531	-1.40183	0.00543659837107574	0.048152728429528	CSF2RA/CSF3R/TGFB3/IL1B/CXCR1/FASLG/KDR/CD40/TPO/CCL5/PRL/PDGFA/CLCF1/TNFSF4/CSF3/CXCR3/MPL/TNF/KITLG/IL3RA/PDGFRA/TNFRSF9/TGFB1/PDGFC/CCR9/VEGFB/IL2RB/TNFRSF10C/CCR10/ACVRL1/CX3CR1/CNTFR/CCR3/TNFRSF1A/IL21R/CSF2RB/TNFRSF4/CXCL16/PLEKHO2/CTF1/IL12B/CXCL12/TNFSF8/TNFSF13B/CCL4L2/LTA/IL12RB1/OSM/IL2RA/IL10RA/CCL1/CSF1R/IFNA1/GHR/VEGFC/CCL21/XCL2/CCR5/CCL22/CCR6/FLT3/CXCL14/CCL18/CCL15/IL2/IL9R/IL2R…
KEGG ALLOGRAFT REJECTION	35	-0.595186	-1.67742	0.0077898724429044	0.0658598306536463	IL5/IFNG/CD40LG/IL4/HLA-DRA/HLA-DPA1/FASLG/CD40/HLA-DRB1/TNF/HLA-G/HLA-DRB5/CD80/HLA-DMA/HLA-DMB/HLA-DPB1/IL12B/CD86/HLA-DQB1/IL2/CD28/HLA-DQA1/HLA-DOA
KEGG VASOPRESSIN REGULATED WATER REABSORPTION	44	-0.550987	-1.63251	0.00824939463986763	0.0667124957832774	AVP/AVPR2/CREB3L3/AQP4/AQP2
KEGG AMINOACYL TRNA BIOSYNTHESIS	41	0.532872288834901	1.58302990317255	0.0133305234455473	0.103311556702991	AARS2/IARS1/EPRS1/VARS2/DARS2/SEPSECS/IARS2/CARS1/TARS1/LARS1/VARS1/MARS2/GARS1/TARS2/NARS1/PSTK/AARS1/YARS1/WARS2/LARS2/FARSB/DARS1/RARS2/NARS2/RARS1/SARS1/KARS1
KEGG CALCIUM SIGNALING PATHWAY	177	-0.382992	-1.40095	0.0146307689019499	0.108852920630507	HTR4/ITPR1/PLCG2/PDE1C/ADCY2/EDNRB/PRKCG/CACNA1H/RYR1/CAMK4/PLCB2/P2RX2/F2R/TACR2/AVPR1A/CACNA1C/BST1/PRKCB/DRD5/PDE1B/NOS1/AGTR1/CD38/PDE1A/SLC8A1/PTGFR/CACNA1A/CHRM2/ATP2B3/ADCY1/SLC8A3/HTR2B/ADRA1A/CCKBR/CACNA1I/SLC8A2/CYSLTR1/CHP2/GRIN2A/CAMK2B/P2RX5/MYLK/ATP2B2/ADRA1D/PLN/TNNC1/ADRB3/PTGER1/GRPR
KEGG NUCLEOTIDE EXCISION REPAIR	44	0.512035761303531	1.56025237362366	0.0163936461924602	0.117277622761446	GTF2H4/RPA4/RFC3/POLD3/POLE2/PCNA/DDB2/RFC1/RFC2/ERCC6/ERCC8/CUL4A/RBX1/RFC4/POLE3/GTF2H5/CDK7/RAD23B/POLE/RPA3/CETN2/POLE4/GTF2H1/POLD1/CUL4B/LIG1/ERCC2/ERCC3
KEGG GRAFT VERSUS HOST DISEASE	37	-0.564987	-1.60853	0.0191701587156999	0.132061093374822	HLA-DRA/HLA-DPA1/IL1B/FASLG/HLA-DRB1/TNF/HLA-G/HLA-DRB5/CD80/HLA-DMA/HLA-DMB/HLA-DPB1/CD86/HLA-DQB1/IL2/KIR3DL1/CD28/HLA-DQA1/HLA-DOA/IL6
KEGG RENIN ANGIOTENSIN SYSTEM	17	-0.651168	-1.59688	0.0228059858344305	0.150531985683762	CMA1/AGT/AGTR1/ACE/ACE2/CPA3/CTSG/ANPEP
KEGG AXON GUIDANCE	129	-0.398253	-1.39701	0.023470040778651	0.150531985683762	PAK4/CFL1/NFATC4/MAPK3/SEMA3D/SRGAP1/NTN4/NRP1/NFATC2/RHOD/UNC5D/SEMA6C/PLXNC1/RAC2/SEMA6A/SEMA5B/SEMA4B/LRRC4C/SEMA3A/SEMA4G/CXCL12/FES/GNAI1/EFNA5/DPYSL5/ROBO2/SEMA6B/UNC5C/PAK5/SEMA6D/SLIT2/RND1/NFATC1/EFNA2/NTN1/SEMA3G/SEMA7A/CFL2/CXCR4/NTN3/L1CAM/CHP2/UNC5A/PAK3/SEMA3E/EPHA6/NTNG1/EPHA7/EPHA8
KEGG RNA DEGRADATION	54	0.472775578761439	1.51857566874606	0.0251726571527051	0.15312722403819	EXOSC3/EXOSC8/ZCCHC7/LSM5/XRN2/TENT4A/PNPT1/CNOT1/XRN1/LSM1/LSM2/DIS3/PATL1/MPHOSPH6/EXOSC9/EXOSC2/EXOSC7/PAPOLA/DCPS/HSPD1/CNOT10/MTREX/PAPOLG/LSM8/DCP2/CNOT6/CNOT4/CNOT7/EDC4/EXOSC10/DCP1A/CNOT6L/ENO3/LSM6/HSPA9/CNOT8/CNOT9/DDX6
KEGG ADIPOCYTOKINE SIGNALING PATHWAY	66	-0.456109	-1.44743	0.0255212040063651	0.15312722403819	IRS2/PCK1/SOCS3/LEP/CD36/MAPK10/RXRG/POMC/SLC2A4/NPY/IRS4/ADIPOQ
KEGG RETINOL METABOLISM	64	-0.453519	-1.43609	0.0285783792002094	0.166111829101217	RDH5/UGT2B15/CYP2C18/BCO1/UGT2B11/ADH1B/ALDH1A2/CYP4A22/CYP2C9/CYP2C8/CYP2C19/CYP3A4/ADH6/UGT2A3/RPE65/CYP4A11/LRAT/ADH4/UGT2B17
KEGG PRION DISEASES	35	-0.524184	-1.47731	0.0433018564967572	0.236385031772182	PRNP/MAPK3/IL1B/CCL5/C6/NCAM2/C5/C1QA/C1QB/C8B/C1QC/C8A/EGR1/C7/NCAM1/C8G/IL6
KEGG HOMOLOGOUS RECOMBINATION	28	0.538710871616712	1.49392675489337	0.0442802032014567	0.236385031772182	XRCC2/EME1/RPA4/RAD54B/POLD3/TOP3B/RAD51/MRE11/XRCC3/BRCA2/SSBP1/RAD52/RPA3/NBN/RAD51C/RAD51B/RAD54L/POLD1
KEGG TOLL LIKE RECEPTOR SIGNALING PATHWAY	91	-0.41489	-1.38105	0.0444810543657331	0.236385031772182	MAP2K2/MYD88/CCL4/NFKBIA/LY96/PIK3R5/FADD/TLR9/CCL3/IRF3/MAPK3/IL1B/MAP2K3/CD40/AKT3/SPP1/CCL5/TNF/CD80/CTSK/TLR8/IL12B/FOS/MAPK11/MAPK12/CD14/JUN/CD86/TLR1/IFNA1/IRF5/PIK3CD/PIK3CG/TLR7/TLR6/MAPK10/IL6/LBP
KEGG GLYCOSPHINGOLIPID BIOSYNTHESIS GANGLIO SERIES	15	-0.628788	-1.50653	0.0457746478873239	0.23650234741784	HEXA/B3GALT4/ST6GALNAC6/ST3GAL5/ST6GALNAC5/ST6GALNAC4/ST6GALNAC3/B4GALNT1/ST8SIA1

## Sheet: Supplementary Table 7
	cell1	cell2	Correlation	Pvalue
1	Activated B cell	Activated B cell	1	0
2	Central memory CD4 T cell	Activated B cell	0.695045965270685	1.10302721002551e-11
3	Central memory CD8 T cell	Activated B cell	0.520224719101124	0.000231006623445954
4	Effector memeory CD4 T cell	Activated B cell	0.414368403132448	0.000281466679220751
5	Eosinophil	Activated B cell	0.420190670752469	0.000597874444604226
6	Immature B cell	Activated B cell	0.888423561457269	2.21414032298888e-46
7	Macrophage	Activated B cell	0.60388151174668	1.27350266845399e-08
8	Mast cell	Activated B cell	0.503064351378958	1.86967218920368e-05
9	MDSC	Activated B cell	0.704971058903643	2.69623420368633e-12
10	Monocyte	Activated B cell	0.525859720803541	1.70032809205303e-09
11	Natural killer cell	Activated B cell	0.447906026557712	0.000923791162415648
12	Regulatory T cell	Activated B cell	0.488372488934287	2.30623915342674e-05
13	T follicular helper cell	Activated B cell	0.585308137555329	8.28797688151301e-10
14	Type 1 T helper cell	Activated B cell	0.715764385427307	5.28714308479163e-15
15	Activated B cell	Central memory CD4 T cell	0.695045965270685	1.10302721002551e-11
16	Central memory CD4 T cell	Central memory CD4 T cell	1	0
17	Central memory CD8 T cell	Central memory CD4 T cell	0.68398025195778	3.56985013501951e-12
18	Effector memeory CD4 T cell	Central memory CD4 T cell	0.325995914198161	0.0121233469730227
19	Eosinophil	Central memory CD4 T cell	0.317773237997957	0.00481712768007091
20	Immature B cell	Central memory CD4 T cell	0.776830098740211	7.23370260046651e-15
21	Macrophage	Central memory CD4 T cell	0.774089206673477	1.54887550116616e-19
22	Mast cell	Central memory CD4 T cell	0.512938372488934	1.18321136531074e-07
23	MDSC	Central memory CD4 T cell	0.841913517194416	7.85443472571551e-25
24	Monocyte	Central memory CD4 T cell	0.620922710248553	1.40555200669694e-10
25	Natural killer cell	Central memory CD4 T cell	0.601140619679946	2.80756500109262e-11
26	Regulatory T cell	Central memory CD4 T cell	0.669782090568607	5.1605326373775e-13
27	T follicular helper cell	Central memory CD4 T cell	0.720837589376915	2.48218882872519e-15
28	Type 1 T helper cell	Central memory CD4 T cell	0.823918964930201	6.64423225900455e-23
29	Activated B cell	Central memory CD8 T cell	0.520224719101124	0.000231006623445954
30	Central memory CD4 T cell	Central memory CD8 T cell	0.68398025195778	3.56985013501951e-12
31	Central memory CD8 T cell	Central memory CD8 T cell	1	0
32	Effector memeory CD4 T cell	Central memory CD8 T cell	0.315134490977188	0.0167748378033823
33	Eosinophil	Central memory CD8 T cell	0.305873340143003	0.00305497641100082
34	Immature B cell	Central memory CD8 T cell	0.673152877085461	9.17883998255176e-07
35	Macrophage	Central memory CD8 T cell	0.764828055839292	6.81154343204959e-17
36	Mast cell	Central memory CD8 T cell	0.583946203609125	5.15049267019858e-10
37	MDSC	Central memory CD8 T cell	0.76802860061287	1.23667282409533e-16
38	Monocyte	Central memory CD8 T cell	0.590687776642833	8.13389892494152e-09
39	Natural killer cell	Central memory CD8 T cell	0.638678924072183	4.20539382734142e-10
40	Regulatory T cell	Central memory CD8 T cell	0.770837589376915	2.31364204061124e-17
41	T follicular helper cell	Central memory CD8 T cell	0.710044262853252	1.10286902166965e-11
42	Type 1 T helper cell	Central memory CD8 T cell	0.731613891726251	1.11465690680038e-13
43	Activated B cell	Effector memeory CD4 T cell	0.414368403132448	0.000281466679220751
44	Central memory CD4 T cell	Effector memeory CD4 T cell	0.325995914198161	0.0121233469730227
45	Central memory CD8 T cell	Effector memeory CD4 T cell	0.315134490977188	0.0167748378033823
46	Effector memeory CD4 T cell	Effector memeory CD4 T cell	1	0
47	Eosinophil	Effector memeory CD4 T cell	0.548450800136193	1.79322645396229e-08
48	Immature B cell	Effector memeory CD4 T cell	0.499761661559414	1.11601313249419e-05
49	Macrophage	Effector memeory CD4 T cell	0.434627170582227	0.000128297793271718
50	Mast cell	Effector memeory CD4 T cell	0.643956418113722	2.37400210441669e-11
51	MDSC	Effector memeory CD4 T cell	0.371603677221655	0.00409965769240937
52	Monocyte	Effector memeory CD4 T cell	0.0202587674497787	0.631959932313542
53	Natural killer cell	Effector memeory CD4 T cell	0.465747361252979	6.23766478880665e-06
54	Regulatory T cell	Effector memeory CD4 T cell	0.512444671433436	5.92431498663007e-06
55	T follicular helper cell	Effector memeory CD4 T cell	0.488729996595165	1.62373779441226e-05
56	Type 1 T helper cell	Effector memeory CD4 T cell	0.51802860061287	2.13794505560441e-06
57	Activated B cell	Eosinophil	0.420190670752469	0.000597874444604226
58	Central memory CD4 T cell	Eosinophil	0.317773237997957	0.00481712768007091
59	Central memory CD8 T cell	Eosinophil	0.305873340143003	0.00305497641100082
60	Effector memeory CD4 T cell	Eosinophil	0.548450800136193	1.79322645396229e-08
61	Eosinophil	Eosinophil	1	0
62	Immature B cell	Eosinophil	0.450493701055499	0.000463801222487458
63	Macrophage	Eosinophil	0.366564521620701	0.000687023124392437
64	Mast cell	Eosinophil	0.69445011916922	2.99376896512992e-14
65	MDSC	Eosinophil	0.291964589717399	0.00604717597892296
66	Monocyte	Eosinophil	0.0482294858699353	0.965078688589817
67	Natural killer cell	Eosinophil	0.372778345250255	0.000325754266570515
68	Regulatory T cell	Eosinophil	0.308631256384065	0.00264373095947168
69	T follicular helper cell	Eosinophil	0.349778685733742	0.00113113745518137
70	Type 1 T helper cell	Eosinophil	0.435274089206674	2.82298082776631e-05
71	Activated B cell	Immature B cell	0.888423561457269	2.21414032298888e-46
72	Central memory CD4 T cell	Immature B cell	0.776830098740211	7.23370260046651e-15
73	Central memory CD8 T cell	Immature B cell	0.673152877085461	9.17883998255176e-07
74	Effector memeory CD4 T cell	Immature B cell	0.499761661559414	1.11601313249419e-05
75	Eosinophil	Immature B cell	0.450493701055499	0.000463801222487458
76	Immature B cell	Immature B cell	1	0
77	Macrophage	Immature B cell	0.762223357167178	6.27362726806439e-13
78	Mast cell	Immature B cell	0.565526046986721	2.86800317544728e-06
79	MDSC	Immature B cell	0.856707524685053	3.73479193323596e-18
80	Monocyte	Immature B cell	0.628787878787879	5.05490232177423e-11
81	Natural killer cell	Immature B cell	0.597139938712972	1.60706914748444e-05
82	Regulatory T cell	Immature B cell	0.716241062308478	1.23260194334543e-09
83	T follicular helper cell	Immature B cell	0.676234252638747	3.73056312869491e-12
84	Type 1 T helper cell	Immature B cell	0.858409942117807	3.96318416453721e-21
85	Activated B cell	Macrophage	0.60388151174668	1.27350266845399e-08
86	Central memory CD4 T cell	Macrophage	0.774089206673477	1.54887550116616e-19
87	Central memory CD8 T cell	Macrophage	0.764828055839292	6.81154343204959e-17
88	Effector memeory CD4 T cell	Macrophage	0.434627170582227	0.000128297793271718
89	Eosinophil	Macrophage	0.366564521620701	0.000687023124392437
90	Immature B cell	Macrophage	0.762223357167178	6.27362726806439e-13
91	Macrophage	Macrophage	1	0
92	Mast cell	Macrophage	0.648706162751107	4.41425289682315e-13
93	MDSC	Macrophage	0.903524004085802	1.05162696394119e-34
94	Monocyte	Macrophage	0.673459312223357	2.47515623697472e-12
95	Natural killer cell	Macrophage	0.674174327545114	5.14104129112425e-13
96	Regulatory T cell	Macrophage	0.865389853592101	1.23668827482316e-27
97	T follicular helper cell	Macrophage	0.809465440926115	1.16408711760239e-22
98	Type 1 T helper cell	Macrophage	0.834422880490296	1.97055778231794e-25
99	Activated B cell	Mast cell	0.503064351378958	1.86967218920368e-05
100	Central memory CD4 T cell	Mast cell	0.512938372488934	1.18321136531074e-07
101	Central memory CD8 T cell	Mast cell	0.583946203609125	5.15049267019858e-10
102	Effector memeory CD4 T cell	Mast cell	0.643956418113722	2.37400210441669e-11
103	Eosinophil	Mast cell	0.69445011916922	2.99376896512992e-14
104	Immature B cell	Mast cell	0.565526046986721	2.86800317544728e-06
105	Macrophage	Mast cell	0.648706162751107	4.41425289682315e-13
106	Mast cell	Mast cell	1	0
107	MDSC	Mast cell	0.550629894450119	4.13704879023048e-09
108	Monocyte	Mast cell	0.256332992849847	0.0170494108383815
109	Natural killer cell	Mast cell	0.676012938372489	2.5279149646323e-13
110	Regulatory T cell	Mast cell	0.649676540687777	4.29726251438317e-13
111	T follicular helper cell	Mast cell	0.697497446373851	2.11752492178268e-15
112	Type 1 T helper cell	Mast cell	0.65769492679605	1.40338972196238e-13
113	Activated B cell	MDSC	0.704971058903643	2.69623420368633e-12
114	Central memory CD4 T cell	MDSC	0.841913517194416	7.85443472571551e-25
115	Central memory CD8 T cell	MDSC	0.76802860061287	1.23667282409533e-16
116	Effector memeory CD4 T cell	MDSC	0.371603677221655	0.00409965769240937
117	Eosinophil	MDSC	0.291964589717399	0.00604717597892296
118	Immature B cell	MDSC	0.856707524685053	3.73479193323596e-18
119	Macrophage	MDSC	0.903524004085802	1.05162696394119e-34
120	Mast cell	MDSC	0.550629894450119	4.13704879023048e-09
121	MDSC	MDSC	1	0
122	Monocyte	MDSC	0.724940415389854	1.64118338324081e-15
123	Natural killer cell	MDSC	0.609669731018046	2.50515623807893e-10
124	Regulatory T cell	MDSC	0.858699353081376	3.37098655837365e-27
125	T follicular helper cell	MDSC	0.811797752808989	5.6138223404725e-23
126	Type 1 T helper cell	MDSC	0.854937010554988	3.49065714660656e-26
127	Activated B cell	Monocyte	0.525859720803541	1.70032809205303e-09
128	Central memory CD4 T cell	Monocyte	0.620922710248553	1.40555200669694e-10
129	Central memory CD8 T cell	Monocyte	0.590687776642833	8.13389892494152e-09
130	Effector memeory CD4 T cell	Monocyte	0.0202587674497787	0.631959932313542
131	Eosinophil	Monocyte	0.0482294858699353	0.965078688589817
132	Immature B cell	Monocyte	0.628787878787879	5.05490232177423e-11
133	Macrophage	Monocyte	0.673459312223357	2.47515623697472e-12
134	Mast cell	Monocyte	0.256332992849847	0.0170494108383815
135	MDSC	Monocyte	0.724940415389854	1.64118338324081e-15
136	Monocyte	Monocyte	1	0
137	Natural killer cell	Monocyte	0.272880490296221	0.0106651892479344
138	Regulatory T cell	Monocyte	0.54514811031665	7.46572347568286e-08
139	T follicular helper cell	Monocyte	0.59896152536602	4.88406945301853e-10
140	Type 1 T helper cell	Monocyte	0.573595505617978	9.98839150461209e-10
141	Activated B cell	Natural killer cell	0.447906026557712	0.000923791162415648
142	Central memory CD4 T cell	Natural killer cell	0.601140619679946	2.80756500109262e-11
143	Central memory CD8 T cell	Natural killer cell	0.638678924072183	4.20539382734142e-10
144	Effector memeory CD4 T cell	Natural killer cell	0.465747361252979	6.23766478880665e-06
145	Eosinophil	Natural killer cell	0.372778345250255	0.000325754266570515
146	Immature B cell	Natural killer cell	0.597139938712972	1.60706914748444e-05
147	Macrophage	Natural killer cell	0.674174327545114	5.14104129112425e-13
148	Mast cell	Natural killer cell	0.676012938372489	2.5279149646323e-13
149	MDSC	Natural killer cell	0.609669731018046	2.50515623807893e-10
150	Monocyte	Natural killer cell	0.272880490296221	0.0106651892479344
151	Natural killer cell	Natural killer cell	1	0
152	Regulatory T cell	Natural killer cell	0.701123595505618	1.3954344717728e-13
153	T follicular helper cell	Natural killer cell	0.652536601974804	1.93892707110094e-12
154	Type 1 T helper cell	Natural killer cell	0.771756894790603	5.88037964013511e-17
155	Activated B cell	Regulatory T cell	0.488372488934287	2.30623915342674e-05
156	Central memory CD4 T cell	Regulatory T cell	0.669782090568607	5.1605326373775e-13
157	Central memory CD8 T cell	Regulatory T cell	0.770837589376915	2.31364204061124e-17
158	Effector memeory CD4 T cell	Regulatory T cell	0.512444671433436	5.92431498663007e-06
159	Eosinophil	Regulatory T cell	0.308631256384065	0.00264373095947168
160	Immature B cell	Regulatory T cell	0.716241062308478	1.23260194334543e-09
161	Macrophage	Regulatory T cell	0.865389853592101	1.23668827482316e-27
162	Mast cell	Regulatory T cell	0.649676540687777	4.29726251438317e-13
163	MDSC	Regulatory T cell	0.858699353081376	3.37098655837365e-27
164	Monocyte	Regulatory T cell	0.54514811031665	7.46572347568286e-08
165	Natural killer cell	Regulatory T cell	0.701123595505618	1.3954344717728e-13
166	Regulatory T cell	Regulatory T cell	1	0
167	T follicular helper cell	Regulatory T cell	0.818709567585972	2.77678004396154e-21
168	Type 1 T helper cell	Regulatory T cell	0.789172625127681	3.73353814955502e-19
169	Activated B cell	T follicular helper cell	0.585308137555329	8.28797688151301e-10
170	Central memory CD4 T cell	T follicular helper cell	0.720837589376915	2.48218882872519e-15
171	Central memory CD8 T cell	T follicular helper cell	0.710044262853252	1.10286902166965e-11
172	Effector memeory CD4 T cell	T follicular helper cell	0.488729996595165	1.62373779441226e-05
173	Eosinophil	T follicular helper cell	0.349778685733742	0.00113113745518137
174	Immature B cell	T follicular helper cell	0.676234252638747	3.73056312869491e-12
175	Macrophage	T follicular helper cell	0.809465440926115	1.16408711760239e-22
176	Mast cell	T follicular helper cell	0.697497446373851	2.11752492178268e-15
177	MDSC	T follicular helper cell	0.811797752808989	5.6138223404725e-23
178	Monocyte	T follicular helper cell	0.59896152536602	4.88406945301853e-10
179	Natural killer cell	T follicular helper cell	0.652536601974804	1.93892707110094e-12
180	Regulatory T cell	T follicular helper cell	0.818709567585972	2.77678004396154e-21
181	T follicular helper cell	T follicular helper cell	1	0
182	Type 1 T helper cell	T follicular helper cell	0.776830098740211	4.82616679022002e-22
183	Activated B cell	Type 1 T helper cell	0.715764385427307	5.28714308479163e-15
184	Central memory CD4 T cell	Type 1 T helper cell	0.823918964930201	6.64423225900455e-23
185	Central memory CD8 T cell	Type 1 T helper cell	0.731613891726251	1.11465690680038e-13
186	Effector memeory CD4 T cell	Type 1 T helper cell	0.51802860061287	2.13794505560441e-06
187	Eosinophil	Type 1 T helper cell	0.435274089206674	2.82298082776631e-05
188	Immature B cell	Type 1 T helper cell	0.858409942117807	3.96318416453721e-21
189	Macrophage	Type 1 T helper cell	0.834422880490296	1.97055778231794e-25
190	Mast cell	Type 1 T helper cell	0.65769492679605	1.40338972196238e-13
191	MDSC	Type 1 T helper cell	0.854937010554988	3.49065714660656e-26
192	Monocyte	Type 1 T helper cell	0.573595505617978	9.98839150461209e-10
193	Natural killer cell	Type 1 T helper cell	0.771756894790603	5.88037964013511e-17
194	Regulatory T cell	Type 1 T helper cell	0.789172625127681	3.73353814955502e-19
195	T follicular helper cell	Type 1 T helper cell	0.776830098740211	4.82616679022002e-22
196	Type 1 T helper cell	Type 1 T helper cell	1	0
